# Supplementary material for: B-Cell-Specific Myd88 L252P Expression Causes a Premalignant Gammopathy Resembling IgM MGUS
Source: Front Immunol. 2020 Dec 1;11:602868. doi: 10.3389/fimmu.2020.602868 (PMC7747680; doi:10.3389/fimmu.2020.602868)
Supplement: Supplementary file 2 [file Table_2.xlsx]

## Sheet: CD19-Cre
Name	V gene	D gene	J gene	CDR3 sequence	JH4 intron mutations
CD19-Ig-01	IGHV1-78*01	IGHD4-1*01	IGHJ4*01	GCAAGATCTGTGGGACCGTATGCTATGGACTAC	0
CD19-Ig-02	IGHV1-22*01	IGHD2-3*01	IGHJ4*01	GCAAGATTAGAGGAATGGTTACTAGGATATTACTATGCTATGGACTAC	0
CD19-Ig-03	IGHV1-62-3*01	IGHD2-3*01	IGHJ4*01	GCAAGAGAGGGAGGCTATGATGGTTACTACGAGGGGAGTGCTATGGACTAC	0
CD19-Ig-04	IGHV1-39*01	IGHD3-2*02	IGHJ4*01	GCAAGATCAGAGGCTTCCTATGCTATGGACTAC	0
CD19-Ig-05	IGHV1-52*01	IGHD2-4*01	IGHJ4*01	GCAAGATATGATTACGACGGGGATCTTATGGACTAC	0
CD19-Ig-06	IGHV1-53*01	IGHD4-1*01	IGHJ4*01	GCAAGAGAGGACTCTTCCTGGGACGACTATGCTATGGACTAC	1
CD19-Ig-07	IGHV1-50*01	IGHD2-10*01	IGHJ4*01	GCAAGAGGAGGAGCCTACTATGGTAACTACCTGGACTAC	1
CD19-Ig-08	IGHV1-54*01	IGHD1-1*01	IGHJ4*01	GCAAGAGCTAGTAGCTACGCTATGGACTAC	0
CD19-Ig-09	IGHV5-17*01	IGHD1-1*01	IGHJ4*01	GCAAGGAAATACTACGGTAGTAGCTACGATGCTATGGACTAC	0
CD19-Ig-10	IGHV1-52*01	IGHD1-1*01	IGHJ4*01	GCAAGATCGCCTACGGTAGTAGCTGGAGACTATGCTATGGACTAC	0
CD19-Ig-11	IGHV1-55*01	IGHD2-3*01	IGHJ4*01	GCAAGACCTGATGGTTACTATGCTATGGACTAC	0
CD19-Ig-12	IGHV1-74*01	IGHD2-3*01	IGHJ4*01	GCAATGATGGTTACTACGAGGGGGCTATGGACTAC	1
CD19-Ig-13	IGHV1-74*01	IGHD2-3*01	IGHJ4*01	GCAATGATGGTTACTACGAGGGGGCTATGGACTAC	1
CD19-Ig-14	IGHV1-12*01	IGHD4-1*02	IGHJ4*01	GTAAGAGCCCCCAACTGGGAGAAGGGCCCTATGGACTAC	9
CD19-Ig-15	IGHV1-5*01	IGHD2-2*01	IGHJ4*01	ACAAGAGGGAGGTTATGGTTACGACGGGTACTATGCTATGGACTAC	9
CD19-Ig-16	IGHV1-81*01	IGHD2-2*01	IGHJ4*01	GCAAGAGGATCTACTATGGTTACGACGAGGGTTTATTACTATGTTATGGACTAC	2
CD19-Ig-17	IGHV5-17*02	IGHD1-1*01	IGHJ4*01	GTAAGATCCGGTTATTACTACGGTGATAACTATTTTTTCTATGCTATGGACTAC	7
CD19-Ig-18	IGHV1-76*01	IGHD2-3*01	IGHJ4*01	GCAAGGGATGATGGTTACTACGGGTATGCTATGGACTAC	2
CD19-Ig-19	IGHV1-76*01	IGHD2-3*01	IGHJ4*01	GCAAGGGATGATGGTTACTACGGGTATGCTATGGACTAC	2
CD19-Ig-20	IGHV1-19*01	IGHD2-4*01	IGHJ4*01	GCAAGGGGCTACTATGATTACGACGGGACCCCATATTACTATGCTATGGACTAC	3
CD19-Ig-21	IGHV1-19*01	IGHD2-4*01	IGHJ4*01	GCAAGGGGCTACTATGATTACGACGGGACCCCATATTACTATGCTATGGACTAC	4
CD19-Ig-22	IGHV1-70*01	IGHD2-3*01	IGHJ4*01	GCAAGAGAGGTTACTACTCCTATGCTATGGACTAC	4
CD19-Ig-23	IGHV1-70*01	IGHD2-3*01	IGHJ4*01	GCAAGAGAGGTTACTACTCCTATGCTATGGACTAC	4
CD19-Ig-24	IGHV1-26*01	IGHD4-1*01	IGHJ4*01	GCAAGATTAGGCTGGGACGACTATGCTATGGACTAC	9
CD19-Ig-25	IGHV1-26*01	IGHD4-1*01	IGHJ4*01	GCAAGATTAGGCTGGGACGACTATGCTATGGACTAC	11
CD19-Ig-26	IGHV1-26*01	IGHD4-1*01	IGHJ4*01	GCAAGATTAGGCTGGGACGACTATGCTATGGACTAC	12
CD19-IgM-01	IGHV1-14*01	IGHD2-4*01	IGHJ4*01	GCTCAGATCTACTATGATTACGACGGGGGGCTATGGACTAC	0
CD19-IgM-02	IGHV1-69*02	IGHD1-1*01	IGHJ4*01	GCAAGAGGGGGTAGTAGCGGGGCTATGGACTAC	0
CD19-IgM-03	IGHV1-55*01	IGHD1-1*01	IGHJ4*01	TTAACGTTCCTCTATTACTACGATAGTAGCTATGCTATGGACTAC	0
CD19-IgM-04	IGHV1-81*01	IGHD3-2*02	IGHJ4*01	GCAACCCGAGACAGCTCAGGCTACGGGGGGGACTAC	0
CD19-IgM-05	IGHV5-6*03	IGHD3-3*01	IGHJ4*01	GCAAGACATTGGGATCTAGGGACTATGGACTAC	0
CD19-IgM-06	IGHV1-72*01	IGHD2-3*01	IGHJ4*01	GCACGATATTTCTATGATGCTTAATATGTAGGAATGGACTAC	0
CD19-IgM-07	IGHV5-2*01	IGHD2-2*01	IGHJ4*01	GCAAGACATGGTTACCCGCTATGGACTAC	0
CD19-IgM-08	IGHV1-59*01	IGHD2-10*01	IGHJ4*01	GCAAGCTCCCTACTGAGGGCTATGGACTAC	0
CD19-IgM-09	IGHV1-66*01	IGHD1-1*01	IGHJ4*01	GCAAGAGTCCTTATTACTACGGTAGTGTCGTATGCTATGGACTAC	0
CD19-IgM-10	IGHV1-5*01	IGHD2-3*01	IGHJ4*01	AAGATCTATGATGGTTACTATGCTATGGACTAC	0
CD19-IgM-11	IGHV1-81*01	IGHD2-1*01	IGHJ4*01	TTATGGTAACTACAGAGCTATGGACTAC	0
CD19-IgM-12	IGHV1-9*01	IGHD2-14*01	IGHJ4*01	GCAAGAGGGTACGACGTAGCTATGGACTAC	0
CD19-IgM-13	IGHV5-6-5*01	IGHD1-3*01	IGHJ4*01	GCAAGAAGAAGAGGTAAAGACTATGCTATGGACTAC	0
CD19-IgM-14	IGHV5-17*02	IGHD2-2*01	IGHJ4*01	ACAAGATCGGGTTATGGTTACGATCCCTACTATGCTTTGGACTAC	1
CD19-IgM-15	IGHV5-17*01	IGHD2-3*01	IGHJ4*01	GCAAGGAGCGATGGGGCTATGGACTAC	0
CD19-IgM-16	IGHV1-12*01	IGHD4-1*02	IGHJ4*01	GTAAGAGCCCCCAACTGGGAGAAGGGCCCTATGGACTAC	0
CD19-IgM-17	IGHV1-5*01	IGHD2-2*01	IGHJ4*01	ACAAGAGGGAGGTTATGGTTACGACGGGTACTATGCTATGGACTAC	1
CD19-IgM-18	IGHV1-81*01	IGHD2-2*01	IGHJ4*01	GCAAGAGGATCTACTATGGTTACGACGAGGGTTTATTACTATGTTATGGACTAC	1
CD19-IgM-19	IGHV5-17*02	IGHD1-1*01	IGHJ4*01	GTAAGATCCGGTTATTACTACGGTGATAACTATTTTTTCTATGCTATGGACTAC	2
CD19-IgM-20	IGHV1-76*01	IGHD2-3*01	IGHJ4*01	GCAAGGGATGATGGTTACTACGGGTATGCTATGGACTAC	0
CD19-IgM-21	IGHV1-72*01	IGHD2-4*01	IGHJ4*01	GCAAGAGACTATGATTACGACGGAACGGACTAC	0
CD19-IgM-22	IGHV1-69*01	IGHD3-2*02	IGHJ4*01	GCAAGATGGACTCAGAGGGCTATGGACTAC	0
CD19-IgM-23	IGHV1-59*01	IGHD1-1*02	IGHJ4*01	GCAAGGAATGGTAGAAATGCTATGGACTAC	2
CD19-IgM-24	IGHV1-64*01	IGHD1-2*01	IGHJ4*01	GCAAGAAGGAGCCATTACTACAGTCATACCTACGGACTCTACTATGCTATAGACTAC	3
CD19-IgM-25	IGHV1-64*01	IGHD1-1*01	IGHJ4*01	GCAAGAGAGGGGTACGGTAGCAATTACTATGCTATGGACTAC	0
CD19-IgM-26	IGHV1-64*01	IGHD1-1*01	IGHJ4*01	GCAAGAGAGGGGTACGGTAGCAATTACTATGCTATGGACTAC	0
CD19-IgM-27	IGHV1-64*01	IGHD1-1*01	IGHJ4*01	GCAAGAGAGGGGTACGGTAGCAATTACTATGCTATGGACTAC	0
CD19-IgM-28	IGHV1-74*01	IGHD2-3*01	IGHJ4*01	GCAATGATGGTTACTACGAGGGGGCTATGGACTAC	0
CD19-IgM-29	IGHV1-74*01	IGHD2-3*01	IGHJ4*01	GCAATGATGGTTACTACGAGGGGGCTATGGACTAC	0
CD19-IgM-30	IGHV1-74*01	IGHD2-3*01	IGHJ4*01	GCAATGATGGTTACTACGAGGGGGCTATGGACTAC	0
CD19-IgM-31	IGHV1-74*01	IGHD2-3*01	IGHJ4*01	GCAATGATGGTTACTACGAGGGGGCTATGGACTAC	0
CD19,Myd88-Ig-01	IGHV1-74*01	IGHD2-3*01	IGHJ4*01	GCAATGATGGTTACTACGAGGGGGCTATGGACTAC	1
CD19,Myd88-Ig-02	IGHV1-74*01	IGHD2-3*01	IGHJ4*01	GCAATGATGGTTACTACGAGGGGGCTATGGACTAC	1
CD19,Myd88-Ig-03	IGHV1-74*01	IGHD2-3*01	IGHJ4*01	GCAATGATGGTTACTACGAGGGGGCTATGGACTAC	1
CD19,Myd88-Ig-04	IGHV1-74*01	IGHD2-3*01	IGHJ4*01	GCAATGATGGTTACTACGAGGGGGCTATGGACTAC	2
CD19,Myd88-Ig-05	IGHV1-5*01	IGHD1-1*01	IGHJ4*01	ACAAGATCTTTACTACGGTAGTAGCTACGGCGACTAGGTGCTATGGACTAC	0
CD19,Myd88-Ig-06	IGHV1-5*01	IGHD1-1*01	IGHJ4*01	ACAAGATCTTTACTACGGTAGTAGCTACGGCGACTAGGTGCTATGGACTAC	0
CD19,Myd88-Ig-07	IGHV1-72*01	IGHD1-1*01	IGHJ4*01	GCAAGAAGCCTTTATTACTACGGTAGTAGCTACGATGCTATGGACTAC	0
CD19,Myd88-Ig-08	IGHV1-72*01	IGHD1-1*01	IGHJ4*01	GCAAGAAGCCTTTATTACTACGGTAGTAGCTACGATGCTATGGACTAC	0
CD19,Myd88-Ig-09	IGHV1-34*01	IGHD3-3*01	IGHJ4*01	GCAAGAGAGGGGACTGTCCCCTATGCTATGGACTAC	0
CD19,Myd88-Ig-10	IGHV1-34*01	IGHD3-3*01	IGHJ4*01	GCAAGAGAGGGGACTGTCCCCTATGCTATGGACTAC	0
CD19,Myd88-Ig-11	IGHV1-36*01	IGHD2-4*01	IGHJ4*01	GCAAGATATGATTACGACGATGCTATGGACTAC	0
CD19,Myd88-Ig-12	IGHV1-36*01	IGHD2-4*01	IGHJ4*01	GCAAGATATGATTACGACGATGCTATGGACTAC	0
CD19,Myd88-Ig-13	IGHV1-26*01	IGHD2-3*01	IGHJ4*01	GCAAGATGGAATGATGGTTACTTCTATGCTATGGACTAC	0
CD19,Myd88-Ig-14	IGHV1-26*01	IGHD2-3*01	IGHJ4*01	GCAAGATGGAATGATGGTTACTTCTATGCTATGGACTAC	0
CD19,Myd88-Ig-15	IGHV5-2*01	IGHD2-4*01	IGHJ4*01	GCAAGACAGACCCGGATTACGACGACGCCCGGTATTACTATGCTATGGACTAC	10
CD19,Myd88-Ig-16	IGHV5-2*01	IGHD2-4*01	IGHJ4*01	GCAAGACAGACCCGGATTACGACGACGCCCGGTATTACTATGCTATGGACTAC	10
CD19,Myd88-Ig-17	IGHV1-56*01	IGHD1-1*01	IGHJ4*01	GCAAGATCGATTGATTACTACGGTAGCGAGATGGACTAC	1
CD19,Myd88-Ig-18	IGHV1-56*01	IGHD1-1*01	IGHJ4*01	GCAAGATCGATTGATTACTACGGTAGCGAGATGGACTAC	9
CD19,Myd88-Ig-19	IGHV1-74*01	IGHD1-1*01	IGHJ4*01	GCAATATCGGATTACTACGGTAGTAGCTACGATGCTATGGACTAC	9
CD19,Myd88-Ig-20	IGHV1-74*01	IGHD1-1*01	IGHJ4*01	GCAATATCGGATTACTACGGTAGTAGCTACGATGCTATGGACTAC	3
CD19,Myd88-Ig-21	IGHV1-26*01	IGHD1-1*01	IGHJ4*01	GCAAGAATTCACTACGGTAGGGATTACTATGCTATGGACTAC	7
CD19,Myd88-Ig-22	IGHV1-26*01	IGHD1-1*01	IGHJ4*01	GCAAGAATTCACTACGGTAGGGATTACTATGCTATGGACTAC	7
CD19,Myd88-Ig-23	IGHV1-18*01	IGHD4-1*01	IGHJ4*01	GCAAGATGGGACGGTTACGATGCTATGGACTAC	3
CD19,Myd88-Ig-24	IGHV1-18*01	IGHD4-1*01	IGHJ4*01	GCAAGATGGGACGGTTACGATGCTATGGACTAC	3
CD19,Myd88-Ig-25	IGHV1-55*01	IGHD2-1*01	IGHJ4*01	GCTCCTTATGGTAAAGGAAATATTACTATGCTATGGACTAC	4
CD19,Myd88-Ig-26	IGHV1-55*01	IGHD2-1*01	IGHJ4*01	GCTCCTTATGGTAAAGGAAATATTACTATGCTATGGACTAC	4
CD19,Myd88-Ig-27	IGHV1-55*01	IGHD2-1*01	IGHJ4*01	GCTCCTTATGGTAAAGGAAATATTACTATGCTATGGACTAC	9
CD19,Myd88-Ig-28	IGHV1-55*01	IGHD2-1*01	IGHJ4*01	GCTCCTTATGGTAAAGGAAATATTACTATGCTATGGACTAC	5
CD19,Myd88-IgM-01	IGHV5-17*02	IGHD2-2*01	IGHJ4*01	ACAAGATCGGGTTATGGTTACGATCCCTACTATGCTTTGGACTAC	11
CD19,Myd88-IgM-02	IGHV5-17*02	IGHD2-2*01	IGHJ4*01	ACAAGATCGGGTTATGGTTACGATCCCTACTATGCTTTGGACTAC	9
CD19,Myd88-IgM-03	IGHV5-17*01	IGHD2-3*01	IGHJ4*01	GCAAGGAGCGATGGGGCTATGGACTAC	4
CD19,Myd88-IgM-04	IGHV5-17*01	IGHD2-3*01	IGHJ4*01	GCAAGGAGCGATGGGGCTATGGACTAC	3
CD19,Myd88-IgM-05	IGHV1-12*01	IGHD4-1*02	IGHJ4*01	GTAAGAGCCCCCAACTGGGAGAAGGGCCCTATGGACTAC	3
CD19,Myd88-IgM-06	IGHV1-12*01	IGHD4-1*02	IGHJ4*01	GTAAGAGCCCCCAACTGGGAGAAGGGCCCTATGGACTAC	2
CD19,Myd88-IgM-07	IGHV1-5*01	IGHD2-2*01	IGHJ4*01	ACAAGAGGGAGGTTATGGTTACGACGGGTACTATGCTATGGACTAC	8
CD19,Myd88-IgM-08	IGHV1-5*01	IGHD2-2*01	IGHJ4*01	ACAAGAGGGAGGTTATGGTTACGACGGGTACTATGCTATGGACTAC	6
CD19,Myd88-IgM-09	IGHV1-81*01	IGHD2-2*01	IGHJ4*01	GCAAGAGGATCTACTATGGTTACGACGAGGGTTTATTACTATGTTATGGACTAC	2
CD19,Myd88-IgM-10	IGHV1-81*01	IGHD2-2*01	IGHJ4*01	GCAAGAGGATCTACTATGGTTACGACGAGGGTTTATTACTATGTTATGGACTAC	2
CD19,Myd88-IgM-11	IGHV5-17*02	IGHD1-1*01	IGHJ4*01	GTAAGATCCGGTTATTACTACGGTGATAACTATTTTTTCTATGCTATGGACTAC	5
CD19,Myd88-IgM-12	IGHV5-17*02	IGHD1-1*01	IGHJ4*01	GTAAGATCCGGTTATTACTACGGTGATAACTATTTTTTCTATGCTATGGACTAC	5
CD19,Myd88-IgM-13	IGHV1-76*01	IGHD2-3*01	IGHJ4*01	GCAAGGGATGATGGTTACTACGGGTATGCTATGGACTAC	1
CD19,Myd88-IgM-14	IGHV1-76*01	IGHD2-3*01	IGHJ4*01	GCAAGGGATGATGGTTACTACGGGTATGCTATGGACTAC	1
CD19,Myd88-IgM-15	IGHV1-19*01	IGHD2-4*01	IGHJ4*01	GCAAGGGGCTACTATGATTACGACGGGACCCCATATTACTATGCTATGGACTAC	1
CD19,Myd88-IgM-16	IGHV1-19*01	IGHD2-4*01	IGHJ4*01	GCAAGGGGCTACTATGATTACGACGGGACCCCATATTACTATGCTATGGACTAC	1
CD19,Myd88-IgM-17	IGHV1-26*01	IGHD4-1*01	IGHJ4*01	GCAAGATTAGGCTGGGACGACTATGCTATGGACTAC	1
CD19,Myd88-IgM-18	IGHV1-26*01	IGHD4-1*01	IGHJ4*01	GCAAGATTAGGCTGGGACGACTATGCTATGGACTAC	1
CD19,Myd88-IgM-19	IGHV1-26*01	IGHD4-1*01	IGHJ4*01	GCAAGATTAGGCTGGGACGACTATGCTATGGACTAC	1
CD19,Myd88-IgM-20	IGHV1-26*01	IGHD4-1*01	IGHJ4*01	GCAAGATTAGGCTGGGACGACTATGCTATGGACTAC	0
CD19,Myd88-IgM-21	IGHV1-78*01	IGHD4-1*01	IGHJ4*01	GCAAGATCTGTGGGACCGTATGCTATGGACTAC	0
CD19,Myd88-IgM-22	IGHV1-78*01	IGHD4-1*01	IGHJ4*01	GCAAGATCTGTGGGACCGTATGCTATGGACTAC	0
CD19,Myd88-IgM-23	IGHV1-78*01	IGHD4-1*01	IGHJ4*01	GCAAGATCTGTGGGACCGTATGCTATGGACTAC	0
CD19,Myd88-IgM-24	IGHV1-78*01	IGHD4-1*01	IGHJ4*01	GCAAGATCTGTGGGACCGTATGCTATGGACTAC	0
CD19,Myd88-IgM-25	IGHV1-22*01	IGHD2-3*01	IGHJ4*01	GCAAGATTAGAGGAATGGTTACTAGGATATTACTATGCTATGGACTAC	0
CD19,Myd88-IgM-26	IGHV1-22*01	IGHD2-3*01	IGHJ4*01	GCAAGATTAGAGGAATGGTTACTAGGATATTACTATGCTATGGACTAC	0
CD19,Myd88-IgM-27	IGHV1-22*01	IGHD2-3*01	IGHJ4*01	GCAAGATTAGAGGAATGGTTACTAGGATATTACTATGCTATGGACTAC	0
CD19,Myd88-IgM-28	IGHV1-22*01	IGHD2-3*01	IGHJ4*01	GCAAGATTAGAGGAATGGTTACTAGGATATTACTATGCTATGGACTAC	0
CD19,Myd88-IgM-29	IGHV1-62-3*01	IGHD2-3*01	IGHJ4*01	GCAAGAGAGGGAGGCTATGATGGTTACTACGAGGGGAGTGCTATGGACTAC	0
CD19,Myd88-IgM-30	IGHV1-62-3*01	IGHD2-3*01	IGHJ4*01	GCAAGAGAGGGAGGCTATGATGGTTACTACGAGGGGAGTGCTATGGACTAC	0
CD19,Myd88-IgM-31	IGHV1-62-3*01	IGHD2-3*01	IGHJ4*01	GCAAGAGAGGGAGGCTATGATGGTTACTACGAGGGGAGTGCTATGGACTAC	0
CD19,Myd88-IgM-32	IGHV1-62-3*01	IGHD2-3*01	IGHJ4*01	GCAAGAGAGGGAGGCTATGATGGTTACTACGAGGGGAGTGCTATGGACTAC	0
CD19,Myd88-IgM-33	IGHV1-39*01	IGHD3-2*02	IGHJ4*01	GCAAGATCAGAGGCTTCCTATGCTATGGACTAC	0
CD19,Myd88-IgM-34	IGHV1-39*01	IGHD3-2*02	IGHJ4*01	GCAAGATCAGAGGCTTCCTATGCTATGGACTAC	0
CD19,Myd88-IgM-35	IGHV1-39*01	IGHD3-2*02	IGHJ4*01	GCAAGATCAGAGGCTTCCTATGCTATGGACTAC	0
CD19,Myd88-IgM-36	IGHV1-39*01	IGHD3-2*02	IGHJ4*01	GCAAGATCAGAGGCTTCCTATGCTATGGACTAC	0
CD19,Myd88-IgM-37	IGHV1-39*01	IGHD3-2*02	IGHJ4*01	GCAAGATCAGAGGCTTCCTATGCTATGGACTAC	0
CD19,Myd88-IgM-38	IGHV1-39*01	IGHD3-2*02	IGHJ4*01	GCAAGATCAGAGGCTTCCTATGCTATGGACTAC	0
CD19,Myd88-IgM-39	IGHV1-39*01	IGHD3-2*02	IGHJ4*01	GCAAGATCAGAGGCTTCCTATGCTATGGACTAC	0

## Sheet: Cg1-Cre
Name	V gene	D gene	J gene	CDR3 sequence	JH4 intron mutations
Cg1-Ig-01	IGHV1-72*01	IGHD2-4*01	IGHJ4*01	GCAAGAGACTATGATTACGACGGAACGGACTAC	1
Cg1-Ig-02	IGHV1-69*01	IGHD3-2*02	IGHJ4*01	GCAAGATGGACTCAGAGGGCTATGGACTAC	1
Cg1-Ig-03	IGHV1-59*01	IGHD1-1*02	IGHJ4*01	GCAAGGAATGGTAGAAATGCTATGGACTAC	2
Cg1-Ig-04	IGHV1-64*01	IGHD1-2*01	IGHJ4*01	GCAAGAAGGAGCCATTACTACAGTCATACCTACGGACTCTACTATGCTATAGACTAC	4
Cg1-Ig-05	IGHV1-64*01	IGHD1-1*01	IGHJ4*01	GCAAGAGAGGGGTACGGTAGCAATTACTATGCTATGGACTAC	3
Cg1-Ig-06	IGHV1-14*01	IGHD2-4*01	IGHJ4*01	GCTCAGATCTACTATGATTACGACGGGGGGCTATGGACTAC	2
Cg1-Ig-07	IGHV1-69*02	IGHD1-1*01	IGHJ4*01	GCAAGAGGGGGTAGTAGCGGGGCTATGGACTAC	5
Cg1-Ig-08	IGHV1-55*01	IGHD1-1*01	IGHJ4*01	TTAACGTTCCTCTATTACTACGATAGTAGCTATGCTATGGACTAC	1
Cg1-Ig-09	IGHV1-69*02	IGHD3-3*01	IGHJ4*01	GCAAGAGGGGACTGGGACTAC	4
Cg1-Ig-10	IGHV1-69*02	IGHD3-3*01	IGHJ4*01	GCAAGAGGGGACTGGGACTAC	12
Cg1-Ig-11	IGHV5-6*03	IGHD3-3*01	IGHJ4*01	GCAAGACATTGGGATCTAGGGACTATGGACTAC	3
Cg1-Ig-12	IGHV5-6*03	IGHD3-3*01	IGHJ4*01	GCAAGACATTGGGATCTAGGGACTATGGACTAC	3
Cg1-Ig-13	IGHV1-72*01	IGHD2-3*01	IGHJ4*01	GCACGATATTTCTATGATGCTTAATATGTAGGAATGGACTAC	9
Cg1-Ig-14	IGHV1-72*01	IGHD2-3*01	IGHJ4*01	GCACGATATTTCTATGATGCTTAATATGTAGGAATGGACTAC	10
Cg1-Ig-15	IGHV5-2*01	IGHD2-2*01	IGHJ4*01	GCAAGACATGGTTACCCGCTATGGACTAC	5
Cg1-Ig-16	IGHV5-2*01	IGHD2-2*01	IGHJ4*01	GCAAGACATGGTTACCCGCTATGGACTAC	7
Cg1-Ig-17	IGHV5-2*01	IGHD2-2*01	IGHJ4*01	GCAAGACATGGTTACCCGCTATGGACTAC	8
Cg1-Ig-18	IGHV5-2*01	IGHD2-2*01	IGHJ4*01	GCAAGACATGGTTACCCGCTATGGACTAC	9
Cg1-Ig-19	IGHV1-59*01	IGHD2-10*01	IGHJ4*01	GCAAGCTCCCTACTGAGGGCTATGGACTAC	0
Cg1-Ig-20	IGHV1-59*01	IGHD2-10*01	IGHJ4*01	GCAAGCTCCCTACTGAGGGCTATGGACTAC	0
Cg1-Ig-21	IGHV1-59*01	IGHD2-10*01	IGHJ4*01	GCAAGCTCCCTACTGAGGGCTATGGACTAC	0
Cg1-Ig-22	IGHV1-59*01	IGHD2-10*01	IGHJ4*01	GCAAGCTCCCTACTGAGGGCTATGGACTAC	0
Cg1-Ig-23	IGHV1-59*01	IGHD2-10*01	IGHJ4*01	GCAAGCTCCCTACTGAGGGCTATGGACTAC	0
Cg1-Ig-24	IGHV1-59*01	IGHD2-10*01	IGHJ4*01	GCAAGCTCCCTACTGAGGGCTATGGACTAC	0
Cg1-IgM-01	IGHV1-66*01	IGHD1-1*01	IGHJ4*01	GCAAGAGTCCTTATTACTACGGTAGTGTCGTATGCTATGGACTAC	0
Cg1-IgM-02	IGHV1-5*01	IGHD2-3*01	IGHJ4*01	AAGATCTATGATGGTTACTATGCTATGGACTAC	1
Cg1-IgM-03	IGHV1-81*01	IGHD2-1*01	IGHJ4*01	TTATGGTAACTACAGAGCTATGGACTAC	0
Cg1-IgM-04	IGHV1-9*01	IGHD2-14*01	IGHJ4*01	GCAAGAGGGTACGACGTAGCTATGGACTAC	0
Cg1-IgM-05	IGHV5-6-5*01	IGHD1-3*01	IGHJ4*01	GCAAGAAGAAGAGGTAAAGACTATGCTATGGACTAC	0
Cg1-IgM-06	IGHV5-17*02	IGHD2-2*01	IGHJ4*01	ACAAGATCGGGTTATGGTTACGATCCCTACTATGCTTTGGACTAC	1
Cg1-IgM-07	IGHV5-17*01	IGHD2-3*01	IGHJ4*01	GCAAGGAGCGATGGGGCTATGGACTAC	0
Cg1-IgM-08	IGHV1-12*01	IGHD4-1*02	IGHJ4*01	GTAAGAGCCCCCAACTGGGAGAAGGGCCCTATGGACTAC	0
Cg1-IgM-09	IGHV1-5*01	IGHD2-2*01	IGHJ4*01	ACAAGAGGGAGGTTATGGTTACGACGGGTACTATGCTATGGACTAC	2
Cg1-IgM-10	IGHV1-81*01	IGHD2-2*01	IGHJ4*01	GCAAGAGGATCTACTATGGTTACGACGAGGGTTTATTACTATGTTATGGACTAC	0
Cg1-IgM-11	IGHV5-17*02	IGHD1-1*01	IGHJ4*01	GTAAGATCCGGTTATTACTACGGTGATAACTATTTTTTCTATGCTATGGACTAC	2
Cg1-IgM-12	IGHV1-76*01	IGHD2-3*01	IGHJ4*01	GCAAGGGATGATGGTTACTACGGGTATGCTATGGACTAC	0
Cg1-IgM-13	IGHV1-19*01	IGHD2-4*01	IGHJ4*01	GCAAGGGGCTACTATGATTACGACGGGACCCCATATTACTATGCTATGGACTAC	0
Cg1-IgM-14	IGHV1-70*01	IGHD2-3*01	IGHJ4*01	GCAAGAGAGGTTACTACTCCTATGCTATGGACTAC	0
Cg1-IgM-15	IGHV1-26*01	IGHD4-1*01	IGHJ4*01	GCAAGATTAGGCTGGGACGACTATGCTATGGACTAC	0
Cg1-IgM-16	IGHV1-26*01	IGHD4-1*01	IGHJ4*01	GCAAGATTAGGCTGGGACGACTATGCTATGGACTAC	0
Cg1-IgM-17	IGHV1-78*01	IGHD4-1*01	IGHJ4*01	GCAAGATCTGTGGGACCGTATGCTATGGACTAC	0
Cg1-IgM-18	IGHV1-78*01	IGHD4-1*01	IGHJ4*01	GCAAGATCTGTGGGACCGTATGCTATGGACTAC	0
Cg1-IgM-19	IGHV1-52*01	IGHD2-4*01	IGHJ4*01	GCAAGATATGATTACGACGGGGATCTTATGGACTAC	0
Cg1-IgM-20	IGHV1-52*01	IGHD2-4*01	IGHJ4*01	GCAAGATATGATTACGACGGGGATCTTATGGACTAC	0
Cg1-IgM-21	IGHV1-52*01	IGHD2-4*01	IGHJ4*01	GCAAGATATGATTACGACGGGGATCTTATGGACTAC	0
Cg1,Myd88-Ig-01	IGHV1-50*01	IGHD2-10*01	IGHJ4*01	GCAAGAGGAGGAGCCTACTATGGTAACTACCTGGACTAC	1
Cg1,Myd88-Ig-02	IGHV1-54*01	IGHD1-1*01	IGHJ4*01	GCAAGAGCTAGTAGCTACGCTATGGACTAC	0
Cg1,Myd88-Ig-03	IGHV5-17*01	IGHD1-1*01	IGHJ4*01	GCAAGGAAATACTACGGTAGTAGCTACGATGCTATGGACTAC	0
Cg1,Myd88-Ig-04	IGHV1-52*01	IGHD1-1*01	IGHJ4*01	GCAAGATCGCCTACGGTAGTAGCTGGAGACTATGCTATGGACTAC	0
Cg1,Myd88-Ig-05	IGHV1-55*01	IGHD2-3*01	IGHJ4*01	GCAAGACCTGATGGTTACTATGCTATGGACTAC	0
Cg1,Myd88-Ig-06	IGHV1-74*01	IGHD2-3*01	IGHJ4*01	GCAATGATGGTTACTACGAGGGGGCTATGGACTAC	1
Cg1,Myd88-Ig-07	IGHV1-74*01	IGHD2-3*01	IGHJ4*01	GCAATGATGGTTACTACGAGGGGGCTATGGACTAC	1
Cg1,Myd88-Ig-08	IGHV1-5*01	IGHD1-1*01	IGHJ4*01	ACAAGATCTTTACTACGGTAGTAGCTACGGCGACTAGGTGCTATGGACTAC	0
Cg1,Myd88-Ig-09	IGHV1-72*01	IGHD1-1*01	IGHJ4*01	GCAAGAAGCCTTTATTACTACGGTAGTAGCTACGATGCTATGGACTAC	0
Cg1,Myd88-Ig-10	IGHV1-34*01	IGHD3-3*01	IGHJ4*01	GCAAGAGAGGGGACTGTCCCCTATGCTATGGACTAC	2
Cg1,Myd88-Ig-11	IGHV1-36*01	IGHD2-4*01	IGHJ4*01	GCAAGATATGATTACGACGATGCTATGGACTAC	2
Cg1,Myd88-Ig-12	IGHV1-26*01	IGHD2-3*01	IGHJ4*01	GCAAGATGGAATGATGGTTACTTCTATGCTATGGACTAC	2
Cg1,Myd88-Ig-13	IGHV5-2*01	IGHD2-4*01	IGHJ4*01	GCAAGACAGACCCGGATTACGACGACGCCCGGTATTACTATGCTATGGACTAC	3
Cg1,Myd88-Ig-14	IGHV1-56*01	IGHD1-1*01	IGHJ4*01	GCAAGATCGATTGATTACTACGGTAGCGAGATGGACTAC	3
Cg1,Myd88-Ig-15	IGHV1-55*01	IGHD2-1*01	IGHJ4*01	GCTCCTTATGGTAAAGGAAATATTACTATGCTATGGACTAC	6
Cg1,Myd88-Ig-16	IGHV1-74*01	IGHD1-1*01	IGHJ4*01	GCAATATCGGATTACTACGGTAGTAGCTACGATGCTATGGACTAC	6
Cg1,Myd88-Ig-17	IGHV1-26*01	IGHD1-1*01	IGHJ4*01	GCAAGAATTCACTACGGTAGGGATTACTATGCTATGGACTAC	7
Cg1,Myd88-Ig-18	IGHV1-18*01	IGHD4-1*01	IGHJ4*01	GCAAGATGGGACGGTTACGATGCTATGGACTAC	4
Cg1,Myd88-Ig-19	IGHV1-81*01	IGHD4-1*01	IGHJ4*01	GCAAGATGTTACTGGGACGTAGTGAATTACTATGCTATGGACTAC	5
Cg1,Myd88-Ig-20	IGHV1-81*01	IGHD4-1*01	IGHJ4*01	GCAAGATGTTACTGGGACGTAGTGAATTACTATGCTATGGACTAC	7
Cg1,Myd88-Ig-21	IGHV1-81*01	IGHD4-1*01	IGHJ4*01	GCAAGATGTTACTGGGACGTAGTGAATTACTATGCTATGGACTAC	9
Cg1;Myd88-IgM-01	IGHV1-81*01	IGHD2-1*01	IGHJ4*01	TTATGGTAACTACAGAGCTATGGACTAC	0
Cg1;Myd88-IgM-02	IGHV1-9*01	IGHD2-14*01	IGHJ4*01	GCAAGAGGGTACGACGTAGCTATGGACTAC	1
Cg1;Myd88-IgM-03	IGHV5-6-5*01	IGHD1-3*01	IGHJ4*01	GCAAGAAGAAGAGGTAAAGACTATGCTATGGACTAC	6
Cg1;Myd88-IgM-04	IGHV5-17*02	IGHD2-2*01	IGHJ4*01	ACAAGATCGGGTTATGGTTACGATCCCTACTATGCTTTGGACTAC	12
Cg1;Myd88-IgM-05	IGHV5-17*01	IGHD2-3*01	IGHJ4*01	GCAAGGAGCGATGGGGCTATGGACTAC	0
Cg1;Myd88-IgM-06	IGHV1-12*01	IGHD4-1*02	IGHJ4*01	GTAAGAGCCCCCAACTGGGAGAAGGGCCCTATGGACTAC	0
Cg1;Myd88-IgM-07	IGHV1-5*01	IGHD2-2*01	IGHJ4*01	ACAAGAGGGAGGTTATGGTTACGACGGGTACTATGCTATGGACTAC	10
Cg1;Myd88-IgM-08	IGHV1-81*01	IGHD2-2*01	IGHJ4*01	GCAAGAGGATCTACTATGGTTACGACGAGGGTTTATTACTATGTTATGGACTAC	3
Cg1;Myd88-IgM-09	IGHV5-17*02	IGHD1-1*01	IGHJ4*01	GTAAGATCCGGTTATTACTACGGTGATAACTATTTTTTCTATGCTATGGACTAC	4
Cg1;Myd88-IgM-10	IGHV1-76*01	IGHD2-3*01	IGHJ4*01	GCAAGGGATGATGGTTACTACGGGTATGCTATGGACTAC	1
Cg1;Myd88-IgM-11	IGHV1-69*01	IGHD3-2*02	IGHJ4*01	GCAAGATGGACTCAGAGGGCTATGGACTAC	0
Cg1;Myd88-IgM-12	IGHV1-69*01	IGHD3-2*02	IGHJ4*01	GCAAGATGGACTCAGAGGGCTATGGACTAC	1
Cg1;Myd88-IgM-13	IGHV1-59*01	IGHD1-1*02	IGHJ4*01	GCAAGGAATGGTAGAAATGCTATGGACTAC	2
Cg1;Myd88-IgM-14	IGHV1-59*01	IGHD1-1*02	IGHJ4*01	GCAAGGAATGGTAGAAATGCTATGGACTAC	2
Cg1;Myd88-IgM-15	IGHV1-64*01	IGHD1-2*01	IGHJ4*01	GCAAGAAGGAGCCATTACTACAGTCATACCTACGGACTCTACTATGCTATAGACTAC	4
Cg1;Myd88-IgM-16	IGHV1-64*01	IGHD1-2*01	IGHJ4*01	GCAAGAAGGAGCCATTACTACAGTCATACCTACGGACTCTACTATGCTATAGACTAC	3
Cg1;Myd88-IgM-17	IGHV1-64*01	IGHD1-2*01	IGHJ4*01	GCAAGAAGGAGCCATTACTACAGTCATACCTACGGACTCTACTATGCTATAGACTAC	3
Cg1;Myd88-IgM-18	IGHV1-14*01	IGHD2-4*01	IGHJ4*01	GCTCAGATCTACTATGATTACGACGGGGGGCTATGGACTAC	1
Cg1;Myd88-IgM-19	IGHV1-14*01	IGHD2-4*01	IGHJ4*01	GCTCAGATCTACTATGATTACGACGGGGGGCTATGGACTAC	2
Cg1;Myd88-IgM-20	IGHV1-14*01	IGHD2-4*01	IGHJ4*01	GCTCAGATCTACTATGATTACGACGGGGGGCTATGGACTAC	2
Cg1;Myd88-IgM-21	IGHV1-14*01	IGHD2-4*01	IGHJ4*01	GCTCAGATCTACTATGATTACGACGGGGGGCTATGGACTAC	2
Cg1;Myd88-IgM-22	IGHV1-72*01	IGHD2-3*01	IGHJ4*01	GCACGATATTTCTATGATGCTTAATATGTAGGAATGGACTAC	4
Cg1;Myd88-IgM-23	IGHV1-72*01	IGHD2-3*01	IGHJ4*01	GCACGATATTTCTATGATGCTTAATATGTAGGAATGGACTAC	4
Cg1;Myd88-IgM-24	IGHV1-72*01	IGHD2-3*01	IGHJ4*01	GCACGATATTTCTATGATGCTTAATATGTAGGAATGGACTAC	8
Cg1;Myd88-IgM-25	IGHV1-72*01	IGHD2-3*01	IGHJ4*01	GCACGATATTTCTATGATGCTTAATATGTAGGAATGGACTAC	8
Cg1;Myd88-IgM-26	IGHV1-72*01	IGHD2-3*01	IGHJ4*01	GCACGATATTTCTATGATGCTTAATATGTAGGAATGGACTAC	9
Cg1;Myd88-IgM-27	IGHV1-72*01	IGHD2-3*01	IGHJ4*01	GCACGATATTTCTATGATGCTTAATATGTAGGAATGGACTAC	10

## Sheet: CD19-CreERT2
	Name	V gene	D gene	J gene	CDR3 sequence	JH4 intron mutations	genotype
Control	splCtrl1-01	IGHV1-14*01	IGHD2-4*01	IGHJ4*01	GCTCAGATCTACTATGATTACGACGGGGGGCTATGGACTAC	0	CD19-CreERT2
	splCtrl1-02	IGHV1-81*01	IGHD3-2*02	IGHJ4*01	GCAACCCGAGACAGCTCAGGCTACGGGGGGGACTAC	0
	splCtrl1-03	IGHV1-12*01	IGHD4-1*02	IGHJ4*01	GTAAGAGCCCCCAACTGGGAGAAGGGCCCTATGGACTAC	0
	splCtrl1-04	IGHV1-5*01	IGHD2-2*01	IGHJ4*01	ACAAGAGGGAGGTTATGGTTACGACGGGTACTATGCTATGGACTAC	9
	splCtrl1-05	IGHV1-81*01	IGHD2-2*01	IGHJ4*01	GCAAGAGGATCTACTATGGTTACGACGAGGGTTTATTACTATGTTATGGACTAC	2
	splCtrl1-06	IGHV5-17*02	IGHD1-1*01	IGHJ4*01	GTAAGATCCGGTTATTACTACGGTGATAACTATTTTTTCTATGCTATGGACTAC	5
	splCtrl1-07	IGHV1-26*01	IGHD1-1*01	IGHJ4*01	GCAAGAATTCACTACGGTAGGGATTACTATGCTATGGACTAC	7
	splCtrl1-08	IGHV1-19*01	IGHD2-4*01	IGHJ4*01	GCAAGGGGCTACTATGATTACGACGGGACCCCATATTACTATGCTATGGACTAC	0
	splCtrl1-09	IGHV1-70*01	IGHD2-3*01	IGHJ4*01	GCAAGAGAGGTTACTACTCCTATGCTATGGACTAC	0
	splCtrl1-10	IGHV1-26*01	IGHD4-1*01	IGHJ4*01	GCAAGATTAGGCTGGGACGACTATGCTATGGACTAC	1
	splCtrl1-11	IGHV1-78*01	IGHD4-1*01	IGHJ4*01	GCAAGATCTGTGGGACCGTATGCTATGGACTAC	1
	splCtrl1-12	IGHV1-22*01	IGHD2-3*01	IGHJ4*01	GCAAGATTAGAGGAATGGTTACTAGGATATTACTATGCTATGGACTAC	1
	splCtrl1-13	IGHV1-62-3*01	IGHD2-3*01	IGHJ4*01	GCAAGAGAGGGAGGCTATGATGGTTACTACGAGGGGAGTGCTATGGACTAC	1
	splCtrl1-14	IGHV1-59*01	IGHD2-10*01	IGHJ4*01	GCAAGCTCCCTACTGAGGGCTATGGACTAC	2
	splCtrl1-15	IGHV1-59*01	IGHD2-10*01	IGHJ4*01	GCAAGCTCCCTACTGAGGGCTATGGACTAC	3
	splCtrl1-16	IGHV1-76*01	IGHD2-3*01	IGHJ4*01	GCAAGGGATGATGGTTACTACGGGTATGCTATGGACTAC	4
	splCtrl1-17	IGHV1-76*01	IGHD2-3*01	IGHJ4*01	GCAAGGGATGATGGTTACTACGGGTATGCTATGGACTAC	5
	splCtrl1-18	IGHV1-76*01	IGHD2-3*01	IGHJ4*01	GCAAGGGATGATGGTTACTACGGGTATGCTATGGACTAC	4
	splCtrl1-19	IGHV1-52*01	IGHD1-1*01	IGHJ4*01	GCAAGATCGCCTACGGTAGTAGCTGGAGACTATGCTATGGACTAC	7
	splCtrl1-20	IGHV1-52*01	IGHD1-1*01	IGHJ4*01	GCAAGATCGCCTACGGTAGTAGCTGGAGACTATGCTATGGACTAC	7
	splCtrl1-21	IGHV1-52*01	IGHD1-1*01	IGHJ4*01	GCAAGATCGCCTACGGTAGTAGCTGGAGACTATGCTATGGACTAC	11
	splCtrl1-22	IGHV1-69*02	IGHD3-3*01	IGHJ4*01	GCAAGAGGGGACTGGGACTAC	2
	splCtrl1-23	IGHV1-69*02	IGHD3-3*01	IGHJ4*01	GCAAGAGGGGACTGGGACTAC	2
	splCtrl1-24	IGHV1-69*02	IGHD3-3*01	IGHJ4*01	GCAAGAGGGGACTGGGACTAC	0
	splCtrl1-25	IGHV1-69*02	IGHD3-3*01	IGHJ4*01	GCAAGAGGGGACTGGGACTAC	0
Control	splCtrl2-01	IGHV1-74*01	IGHD2-3*01	IGHJ4*01	GCAATGATGGTTACTACGAGGGGGCTATGGACTAC	1	B6
	splCtrl2-02	IGHV1-74*01	IGHD2-3*01	IGHJ4*01	GCAATGATGGTTACTACGAGGGGGCTATGGACTAC	1
	splCtrl2-03	IGHV1-5*01	IGHD1-1*01	IGHJ4*01	ACAAGATCTTTACTACGGTAGTAGCTACGGCGACTAGGTGCTATGGACTAC	0
	splCtrl2-04	IGHV1-72*01	IGHD1-1*01	IGHJ4*01	GCAAGAAGCCTTTATTACTACGGTAGTAGCTACGATGCTATGGACTAC	0
	splCtrl2-05	IGHV1-34*01	IGHD3-3*01	IGHJ4*01	GCAAGAGAGGGGACTGTCCCCTATGCTATGGACTAC	0
	splCtrl2-06	IGHV1-36*01	IGHD2-4*01	IGHJ4*01	GCAAGATATGATTACGACGATGCTATGGACTAC	0
	splCtrl2-07	IGHV5-17*02	IGHD1-1*01	IGHJ4*01	GTAAGATCCGGTTATTACTACGGTGATAACTATTTTTTCTATGCTATGGACTAC	5
	splCtrl2-08	IGHV1-76*01	IGHD2-3*01	IGHJ4*01	GCAAGGGATGATGGTTACTACGGGTATGCTATGGACTAC	2
	splCtrl2-09	IGHV1-19*01	IGHD2-4*01	IGHJ4*01	GCAAGGGGCTACTATGATTACGACGGGACCCCATATTACTATGCTATGGACTAC	3
	splCtrl2-10	IGHV1-70*01	IGHD2-3*01	IGHJ4*01	GCAAGAGAGGTTACTACTCCTATGCTATGGACTAC	2
	splCtrl2-11	IGHV1-59*01	IGHD2-10*01	IGHJ4*01	GCAAGCTCCCTACTGAGGGCTATGGACTAC	9
	splCtrl2-12	IGHV1-72*01	IGHD2-3*01	IGHJ4*01	GCACGATATTTCTATGATGCTTAATATGTAGGAATGGACTAC	9
	splCtrl2-13	IGHV1-72*01	IGHD2-3*01	IGHJ4*01	GCACGATATTTCTATGATGCTTAATATGTAGGAATGGACTAC	9
	splCtrl2-14	IGHV1-18*01	IGHD4-1*01	IGHJ4*01	GCAAGATGGGACGGTTACGATGCTATGGACTAC	7
	splCtrl2-15	IGHV1-18*01	IGHD4-1*01	IGHJ4*01	GCAAGATGGGACGGTTACGATGCTATGGACTAC	5
	splCtrl2-16	IGHV1-18*01	IGHD4-1*01	IGHJ4*01	GCAAGATGGGACGGTTACGATGCTATGGACTAC	4
mouse #3	Spl48-01	IGHV1-53*01	IGHD4-1*01	IGHJ4*01	GCAAGAGGTAACTGGGACCCTTATGCTATGGACTAC	0	CD19-CreERT2, Myd88LP #3
	Spl48-02	IGHV1-53*01	IGHD4-1*01	IGHJ4*01	GCAAGAGGTAACTGGGACCCTTATGCTATGGACTAC	0
	Spl48-03	IGHV1-53*01	IGHD4-1*01	IGHJ4*01	GCAAGAGGTAACTGGGACCCTTATGCTATGGACTAC	1
	Spl48-04	IGHV1-53*01	IGHD4-1*01	IGHJ4*01	GCAAGAGGTAACTGGGACCCTTATGCTATGGACTAC	4
	Spl48-05	IGHV1-53*01	IGHD4-1*01	IGHJ4*01	GCAAGAGGTAACTGGGACCCTTATGCTATGGACTAC	1
	Spl48-06	IGHV1-53*01	IGHD4-1*01	IGHJ4*01	GCAAGAGGTAACTGGGACCCTTATGCTATGGACTAC	1
	Spl48-07	IGHV1-53*01	IGHD4-1*01	IGHJ4*01	GCAAGAGGTAACTGGGACCCTTATGCTATGGACTAC	1
	Spl48-08	IGHV1-53*01	IGHD4-1*01	IGHJ4*01	GCAAGAGGTAACTGGGACCCTTATGCTATGGACTAC	1
	Spl48-09	IGHV1-53*01	IGHD4-1*01	IGHJ4*01	GCAAGAGGTAACTGGGACCCTTATGCTATGGACTAC	1
	Spl48-10	IGHV1-53*01	IGHD4-1*01	IGHJ4*01	GCAAGAGGTAACTGGGACCCTTATGCTATGGACTAC	1
	Spl48-11	IGHV1-53*01	IGHD4-1*01	IGHJ4*01	GCAAGAGGTAACTGGGACCCTTATGCTATGGACTAC	1
	Spl48-12	IGHV1-53*01	IGHD4-1*01	IGHJ4*01	GCAAGAGGTAACTGGGACCCTTATGCTATGGACTAC	1
	Spl48-13	IGHV1-53*01	IGHD4-1*01	IGHJ4*01	GCAAGAGGTAACTGGGACCCTTATGCTATGGACTAC	1
	Spl48-14	IGHV1-53*01	IGHD4-1*01	IGHJ4*01	GCAAGAGGTAACTGGGACCCTTATGCTATGGACTAC	1
	Spl48-15	IGHV1-53*01	IGHD4-1*01	IGHJ4*01	GCAAGAGGTAACTGGGACCCTTATGCTATGGACTAC	1
	Spl48-16	IGHV1-53*01	IGHD4-1*01	IGHJ4*01	GCAAGAGGTAACTGGGACCCTTATGCTATGGACTAC	2
	Spl48-17	IGHV1-53*01	IGHD4-1*01	IGHJ4*01	GCAAGAGGTAACTGGGACCCTTATGCTATGGACTAC	2
	Spl48-18	IGHV1-14*01	IGHD2-4*01	IGHJ4*01	GCTCAGATCTACTATGATTACGACGGGGGGCTATGGACTAC	0
	Spl48-19	IGHV1-14*01	IGHD2-4*01	IGHJ4*01	GCTCAGATCTACTATGATTACGACGGGGGGCTATGGACTAC	0
	Spl48-20	IGHV1-14*01	IGHD2-4*01	IGHJ4*01	GCTCAGATCTACTATGATTACGACGGGGGGCTATGGACTAC	0
	Spl48-21	IGHV1-69*02	IGHD1-1*01	IGHJ4*01	GCAAGAGGGGGTAGTAGCGGGGCTATGGACTAC	5
	Spl48-22	IGHV1-69*02	IGHD1-1*01	IGHJ4*01	GCAAGAGGGGGTAGTAGCGGGGCTATGGACTAC	5
	Spl48-23	IGHV1-69*02	IGHD1-1*01	IGHJ4*01	GCAAGAGGGGGTAGTAGCGGGGCTATGGACTAC	5
	Spl48-24	IGHV1-55*01	IGHD1-1*01	IGHJ4*01	TTAACGTTCCTCTATTACTACGATAGTAGCTATGCTATGGACTAC	1
	Spl48-25	IGHV1-55*01	IGHD1-1*01	IGHJ4*01	TTAACGTTCCTCTATTACTACGATAGTAGCTATGCTATGGACTAC	1
	Spl48-26	IGHV5-17*01	IGHD2-3*01	IGHJ4*01	GCAAGGAGCGATGGGGCTATGGACTAC	0
	Spl48-27	IGHV5-17*01	IGHD2-3*01	IGHJ4*01	GCAAGGAGCGATGGGGCTATGGACTAC	0
	Spl48-28	IGHV5-6*03	IGHD3-3*01	IGHJ4*01	GCAAGACATTGGGATCTAGGGACTATGGACTAC	9
	Spl48-29	IGHV5-6*03	IGHD3-3*01	IGHJ4*01	GCAAGACATTGGGATCTAGGGACTATGGACTAC	9
	Spl48-30	IGHV1-72*01	IGHD2-3*01	IGHJ4*01	GCACGATATTTCTATGATGCTTAATATGTAGGAATGGACTAC	9
	Spl48-31	IGHV1-72*01	IGHD2-3*01	IGHJ4*01	GCACGATATTTCTATGATGCTTAATATGTAGGAATGGACTAC	9
	Spl48-32	IGHV5-2*01	IGHD2-2*01	IGHJ4*01	GCAAGACATGGTTACCCGCTATGGACTAC	5
	Spl48-33	IGHV1-59*01	IGHD2-10*01	IGHJ4*01	GCAAGCTCCCTACTGAGGGCTATGGACTAC	0
	Spl48-34	IGHV1-66*01	IGHD1-1*01	IGHJ4*01	GCAAGAGTCCTTATTACTACGGTAGTGTCGTATGCTATGGACTAC	0
	Spl48-35	IGHV1-5*01	IGHD2-3*01	IGHJ4*01	AAGATCTATGATGGTTACTATGCTATGGACTAC	8
	Spl48-36	IGHV1-81*01	IGHD2-1*01	IGHJ4*01	TTATGGTAACTACAGAGCTATGGACTAC	0
	Spl48-37	IGHV1-9*01	IGHD2-14*01	IGHJ4*01	GCAAGAGGGTACGACGTAGCTATGGACTAC	1
	Spl48-38	IGHV5-6-5*01	IGHD1-3*01	IGHJ4*01	GCAAGAAGAAGAGGTAAAGACTATGCTATGGACTAC	7
	Spl48-39	IGHV5-17*02	IGHD2-2*01	IGHJ4*01	ACAAGATCGGGTTATGGTTACGATCCCTACTATGCTTTGGACTAC	9
mouse #1	Spl49-01	IGHV1-22*01	IGHD2-14*01	IGHJ4*01	ACAAGAAGGGGTACGATAATAGCCCCTTACTATGCTATGGACTAC	8	CD19-CreERT2, Myd88LP #1
	Spl49-02	IGHV1-22*01	IGHD2-14*01	IGHJ4*01	ACAAGAAGGGGTACGATAATAGCCCCTTACTATGCTATGGACTAC	9
	Spl49-03	IGHV1-22*01	IGHD2-14*01	IGHJ4*01	ACAAGAAGGGGTACGATAATAGCCCCTTACTATGCTATGGACTAC	9
	Spl49-04	IGHV1-22*01	IGHD2-14*01	IGHJ4*01	ACAAGAAGGGGTACGATAATAGCCCCTTACTATGCTATGGACTAC	9
	Spl49-05	IGHV1-22*01	IGHD2-14*01	IGHJ4*01	ACAAGAAGGGGTACGATAATAGCCCCTTACTATGCTATGGACTAC	9
	Spl49-06	IGHV1-22*01	IGHD2-14*01	IGHJ4*01	ACAAGAAGGGGTACGATAATAGCCCCTTACTATGCTATGGACTAC	9
	Spl49-07	IGHV1-22*01	IGHD2-14*01	IGHJ4*01	ACAAGAAGGGGTACGATAATAGCCCCTTACTATGCTATGGACTAC	9
	Spl49-08	IGHV1-22*01	IGHD2-14*01	IGHJ4*01	ACAAGAAGGGGTACGATAATAGCCCCTTACTATGCTATGGACTAC	9
	Spl49-09	IGHV1-22*01	IGHD2-14*01	IGHJ4*01	ACAAGAAGGGGTACGATAATAGCCCCTTACTATGCTATGGACTAC	9
	Spl49-10	IGHV1-22*01	IGHD2-14*01	IGHJ4*01	ACAAGAAGGGGTACGATAATAGCCCCTTACTATGCTATGGACTAC	9
	Spl49-11	IGHV1-22*01	IGHD2-14*01	IGHJ4*01	ACAAGAAGGGGTACGATAATAGCCCCTTACTATGCTATGGACTAC	9
	Spl49-12	IGHV1-22*01	IGHD2-14*01	IGHJ4*01	ACAAGAAGGGGTACGATAATAGCCCCTTACTATGCTATGGACTAC	9
	Spl49-13	IGHV1-22*01	IGHD2-14*01	IGHJ4*01	ACAAGAAGGGGTACGATAATAGCCCCTTACTATGCTATGGACTAC	10
	Spl49-14	IGHV1-22*01	IGHD2-14*01	IGHJ4*01	ACAAGAAGGGGTACGATAATAGCCCCTTACTATGCTATGGACTAC	9
	Spl49-15	IGHV1-22*01	IGHD2-14*01	IGHJ4*01	ACAAGAAGGGGTACGATAATAGCCCCTTACTATGCTATGGACTAC	9
	Spl49-16	IGHV1-22*01	IGHD2-14*01	IGHJ4*01	ACAAGAAGGGGTACGATAATAGCCCCTTACTATGCTATGGACTAC	9
	Spl49-17	IGHV1-22*01	IGHD2-14*01	IGHJ4*01	ACAAGAAGGGGTACGATAATAGCCCCTTACTATGCTATGGACTAC	9
	Spl49-18	IGHV1-22*01	IGHD2-14*01	IGHJ4*01	ACAAGAAGGGGTACGATAATAGCCCCTTACTATGCTATGGACTAC	9
	Spl49-19	IGHV1-22*01	IGHD2-14*01	IGHJ4*01	ACAAGAAGGGGTACGATAATAGCCCCTTACTATGCTATGGACTAC	9
	Spl49-20	IGHV5-17*02	IGHD2-2*01	IGHJ4*01	ACAAGATCGGGTTATGGTTACGATCCCTACTATGCTTTGGACTAC	9
	Spl49-21	IGHV5-17*02	IGHD2-2*01	IGHJ4*01	ACAAGATCGGGTTATGGTTACGATCCCTACTATGCTTTGGACTAC	9
	Spl49-22	IGHV5-17*02	IGHD2-2*01	IGHJ4*01	ACAAGATCGGGTTATGGTTACGATCCCTACTATGCTTTGGACTAC	9
	Spl49-23	IGHV1-78*01	IGHD4-1*01	IGHJ4*01	GCAAGATCTGTGGGACCGTATGCTATGGACTAC	0
	Spl49-24	IGHV1-22*01	IGHD2-3*01	IGHJ4*01	GCAAGATTAGAGGAATGGTTACTAGGATATTACTATGCTATGGACTAC	0
	Spl49-25	IGHV1-62-3*01	IGHD2-3*01	IGHJ4*01	GCAAGAGAGGGAGGCTATGATGGTTACTACGAGGGGAGTGCTATGGACTAC	0
	Spl49-26	IGHV1-39*01	IGHD3-2*02	IGHJ4*01	GCAAGATCAGAGGCTTCCTATGCTATGGACTAC	0
	Spl49-27	IGHV1-52*01	IGHD2-4*01	IGHJ4*01	GCAAGATATGATTACGACGGGGATCTTATGGACTAC	0
	Spl49-28	IGHV1-53*01	IGHD4-1*01	IGHJ4*01	GCAAGAGAGGACTCTTCCTGGGACGACTATGCTATGGACTAC	1
	Spl49-29	IGHV1-50*01	IGHD2-10*01	IGHJ4*01	GCAAGAGGAGGAGCCTACTATGGTAACTACCTGGACTAC	1
	Spl49-30	IGHV1-54*01	IGHD1-1*01	IGHJ4*01	GCAAGAGCTAGTAGCTACGCTATGGACTAC	0
	Spl49-31	IGHV5-17*01	IGHD1-1*01	IGHJ4*01	GCAAGGAAATACTACGGTAGTAGCTACGATGCTATGGACTAC	0
mouse #4	Spl50-01	IGHV1-15*01	IGHD2-5*01	IGHJ4*01	ACAAGATCGAGGAGGTATAGTAACTACGAGGATGCTATGGACTAC	0	CD19-CreERT2, Myd88LP #4
	Spl50-02	IGHV1-15*01	IGHD2-5*01	IGHJ4*01	ACAAGATCGAGGAGGTATAGTAACTACGAGGATGCTATGGACTAC	0
	Spl50-03	IGHV1-15*01	IGHD2-5*01	IGHJ4*01	ACAAGATCGAGGAGGTATAGTAACTACGAGGATGCTATGGACTAC	0
	Spl50-04	IGHV1-15*01	IGHD2-5*01	IGHJ4*01	ACAAGATCGAGGAGGTATAGTAACTACGAGGATGCTATGGACTAC	0
	Spl50-05	IGHV1-15*01	IGHD2-5*01	IGHJ4*01	ACAAGATCGAGGAGGTATAGTAACTACGAGGATGCTATGGACTAC	0
	Spl50-06	IGHV1-15*01	IGHD2-5*01	IGHJ4*01	ACAAGATCGAGGAGGTATAGTAACTACGAGGATGCTATGGACTAC	0
	Spl50-07	IGHV1-15*01	IGHD2-5*01	IGHJ4*01	ACAAGATCGAGGAGGTATAGTAACTACGAGGATGCTATGGACTAC	0
	Spl50-08	IGHV1-15*01	IGHD2-5*01	IGHJ4*01	ACAAGATCGAGGAGGTATAGTAACTACGAGGATGCTATGGACTAC	0
	Spl50-09	IGHV1-15*01	IGHD2-5*01	IGHJ4*01	ACAAGATCGAGGAGGTATAGTAACTACGAGGATGCTATGGACTAC	0
	Spl50-10	IGHV1-15*01	IGHD2-5*01	IGHJ4*01	ACAAGATCGAGGAGGTATAGTAACTACGAGGATGCTATGGACTAC	0
	Spl50-11	IGHV1-15*01	IGHD2-5*01	IGHJ4*01	ACAAGATCGAGGAGGTATAGTAACTACGAGGATGCTATGGACTAC	0
	Spl50-12	IGHV1-15*01	IGHD2-5*01	IGHJ4*01	ACAAGATCGAGGAGGTATAGTAACTACGAGGATGCTATGGACTAC	0
	Spl50-13	IGHV1-15*01	IGHD2-5*01	IGHJ4*01	ACAAGATCGAGGAGGTATAGTAACTACGAGGATGCTATGGACTAC	0
	Spl50-14	IGHV1-15*01	IGHD2-5*01	IGHJ4*01	ACAAGATCGAGGAGGTATAGTAACTACGAGGATGCTATGGACTAC	0
	Spl50-15	IGHV1-15*01	IGHD2-5*01	IGHJ4*01	ACAAGATCGAGGAGGTATAGTAACTACGAGGATGCTATGGACTAC	0
	Spl50-16	IGHV1-69*02	IGHD1-1*01	IGHJ4*01	GCAAGAGGGGGTAGTAGCGGGGCTATGGACTAC	5
	Spl50-17	IGHV1-69*02	IGHD1-1*01	IGHJ4*01	GCAAGAGGGGGTAGTAGCGGGGCTATGGACTAC	5
	Spl50-18	IGHV1-69*02	IGHD1-1*01	IGHJ4*01	GCAAGAGGGGGTAGTAGCGGGGCTATGGACTAC	5
	Spl50-19	IGHV5-6*03	IGHD3-3*01	IGHJ4*01	GCAAGACATTGGGATCTAGGGACTATGGACTAC	9
	Spl50-20	IGHV5-6*03	IGHD3-3*01	IGHJ4*01	GCAAGACATTGGGATCTAGGGACTATGGACTAC	9
	Spl50-21	IGHV1-72*01	IGHD2-3*01	IGHJ4*01	GCACGATATTTCTATGATGCTTAATATGTAGGAATGGACTAC	9
	Spl50-22	IGHV1-72*01	IGHD2-3*01	IGHJ4*01	GCACGATATTTCTATGATGCTTAATATGTAGGAATGGACTAC	9
	Spl50-23	IGHV5-2*01	IGHD2-2*01	IGHJ4*01	GCAAGACATGGTTACCCGCTATGGACTAC	5
	Spl50-24	IGHV5-2*01	IGHD2-2*01	IGHJ4*01	GCAAGACATGGTTACCCGCTATGGACTAC	5
	Spl50-25	IGHV1-59*01	IGHD2-10*01	IGHJ4*01	GCAAGCTCCCTACTGAGGGCTATGGACTAC	0
	Spl50-26	IGHV1-59*01	IGHD2-10*01	IGHJ4*01	GCAAGCTCCCTACTGAGGGCTATGGACTAC	0
	Spl50-27	IGHV1-66*01	IGHD1-1*01	IGHJ4*01	GCAAGAGTCCTTATTACTACGGTAGTGTCGTATGCTATGGACTAC	0
	Spl50-28	IGHV1-66*01	IGHD1-1*01	IGHJ4*01	GCAAGAGTCCTTATTACTACGGTAGTGTCGTATGCTATGGACTAC	0
	Spl50-29	IGHV1-53*01	IGHD4-1*01	IGHJ4*01	GCAAGAGAGGACTCTTCCTGGGACGACTATGCTATGGACTAC	1
	Spl50-30	IGHV1-50*01	IGHD2-10*01	IGHJ4*01	GCAAGAGGAGGAGCCTACTATGGTAACTACCTGGACTAC	1
	Spl50-31	IGHV1-54*01	IGHD1-1*01	IGHJ4*01	GCAAGAGCTAGTAGCTACGCTATGGACTAC	0
	Spl50-32	IGHV5-17*01	IGHD1-1*01	IGHJ4*01	GCAAGGAAATACTACGGTAGTAGCTACGATGCTATGGACTAC	0
	Spl50-33	IGHV1-52*01	IGHD1-1*01	IGHJ4*01	GCAAGATCGCCTACGGTAGTAGCTGGAGACTATGCTATGGACTAC	0
mouse #5	Spl51-01	IGHV1-64*01	IGHD1-2*01	IGHJ4*01	GCAAGAAGGAGCCATTACTACAGTCATACCTACGGACTCTACTATGCTATAGACTAC	0	CD19-CreERT2, Myd88LP #5
	Spl51-02	IGHV1-64*01	IGHD1-2*01	IGHJ4*01	GCAAGAAGGAGCCATTACTACAGTCATACCTACGGACTCTACTATGCTATAGACTAC	1
	Spl51-03	IGHV1-64*01	IGHD1-2*01	IGHJ4*01	GCAAGAAGGAGCCATTACTACAGTCATACCTACGGACTCTACTATGCTATAGACTAC	3
	Spl51-04	IGHV1-64*01	IGHD1-2*01	IGHJ4*01	GCAAGAAGGAGCCATTACTACAGTCATACCTACGGACTCTACTATGCTATAGACTAC	2
	Spl51-05	IGHV1-64*01	IGHD1-2*01	IGHJ4*01	GCAAGAAGGAGCCATTACTACAGTCATACCTACGGACTCTACTATGCTATAGACTAC	4
	Spl51-06	IGHV1-64*01	IGHD1-2*01	IGHJ4*01	GCAAGAAGGAGCCATTACTACAGTCATACCTACGGACTCTACTATGCTATAGACTAC	4
	Spl51-07	IGHV1-64*01	IGHD1-2*01	IGHJ4*01	GCAAGAAGGAGCCATTACTACAGTCATACCTACGGACTCTACTATGCTATAGACTAC	4
	Spl51-08	IGHV1-64*01	IGHD1-2*01	IGHJ4*01	GCAAGAAGGAGCCATTACTACAGTCATACCTACGGACTCTACTATGCTATAGACTAC	4
	Spl51-09	IGHV1-64*01	IGHD1-2*01	IGHJ4*01	GCAAGAAGGAGCCATTACTACAGTCATACCTACGGACTCTACTATGCTATAGACTAC	4
	Spl51-10	IGHV1-64*01	IGHD1-2*01	IGHJ4*01	GCAAGAAGGAGCCATTACTACAGTCATACCTACGGACTCTACTATGCTATAGACTAC	4
	Spl51-11	IGHV1-64*01	IGHD1-2*01	IGHJ4*01	GCAAGAAGGAGCCATTACTACAGTCATACCTACGGACTCTACTATGCTATAGACTAC	4
	Spl51-12	IGHV1-64*01	IGHD1-2*01	IGHJ4*01	GCAAGAAGGAGCCATTACTACAGTCATACCTACGGACTCTACTATGCTATAGACTAC	4
	Spl51-13	IGHV1-64*01	IGHD1-2*01	IGHJ4*01	GCAAGAAGGAGCCATTACTACAGTCATACCTACGGACTCTACTATGCTATAGACTAC	4
	Spl51-14	IGHV1-64*01	IGHD1-2*01	IGHJ4*01	GCAAGAAGGAGCCATTACTACAGTCATACCTACGGACTCTACTATGCTATAGACTAC	4
	Spl51-15	IGHV1-64*01	IGHD1-2*01	IGHJ4*01	GCAAGAAGGAGCCATTACTACAGTCATACCTACGGACTCTACTATGCTATAGACTAC	4
	Spl51-16	IGHV1-64*01	IGHD1-2*01	IGHJ4*01	GCAAGAAGGAGCCATTACTACAGTCATACCTACGGACTCTACTATGCTATAGACTAC	4
	Spl51-17	IGHV1-64*01	IGHD1-2*01	IGHJ4*01	GCAAGAAGGAGCCATTACTACAGTCATACCTACGGACTCTACTATGCTATAGACTAC	4
	Spl51-18	IGHV1-64*01	IGHD1-2*01	IGHJ4*01	GCAAGAAGGAGCCATTACTACAGTCATACCTACGGACTCTACTATGCTATAGACTAC	4
	Spl51-19	IGHV1-64*01	IGHD1-2*01	IGHJ4*01	GCAAGAAGGAGCCATTACTACAGTCATACCTACGGACTCTACTATGCTATAGACTAC	4
	Spl51-20	IGHV1-64*01	IGHD1-2*01	IGHJ4*01	GCAAGAAGGAGCCATTACTACAGTCATACCTACGGACTCTACTATGCTATAGACTAC	4
	Spl51-21	IGHV1-72*01	IGHD2-4*01	IGHJ4*01	GCAAGAGACTATGATTACGACGGAACGGACTAC	1
	Spl51-22	IGHV1-72*01	IGHD2-4*01	IGHJ4*01	GCAAGAGACTATGATTACGACGGAACGGACTAC	1
	Spl51-23	IGHV1-69*01	IGHD3-2*02	IGHJ4*01	GCAAGATGGACTCAGAGGGCTATGGACTAC	0
	Spl51-24	IGHV1-69*01	IGHD3-2*02	IGHJ4*01	GCAAGATGGACTCAGAGGGCTATGGACTAC	0
	Spl51-25	IGHV1-59*01	IGHD1-1*02	IGHJ4*01	GCAAGGAATGGTAGAAATGCTATGGACTAC	2
	Spl51-26	IGHV1-59*01	IGHD1-1*02	IGHJ4*01	GCAAGGAATGGTAGAAATGCTATGGACTAC	2
	Spl51-27	IGHV1-64*01	IGHD1-1*01	IGHJ4*01	GCAAGAGAGGGGTACGGTAGCAATTACTATGCTATGGACTAC	0
	Spl51-28	IGHV1-64*01	IGHD1-1*01	IGHJ4*01	GCAAGAGAGGGGTACGGTAGCAATTACTATGCTATGGACTAC	0
	Spl51-29	IGHV5-6*03	IGHD3-3*01	IGHJ4*01	GCAAGACATTGGGATCTAGGGACTATGGACTAC	9
	Spl51-30	IGHV1-72*01	IGHD2-3*01	IGHJ4*01	GCACGATATTTCTATGATGCTTAATATGTAGGAATGGACTAC	9
	Spl51-31	IGHV5-2*01	IGHD2-2*01	IGHJ4*01	GCAAGACATGGTTACCCGCTATGGACTAC	5
	Spl51-32	IGHV1-59*01	IGHD2-10*01	IGHJ4*01	GCAAGCTCCCTACTGAGGGCTATGGACTAC	0
	Spl51-33	IGHV1-66*01	IGHD1-1*01	IGHJ4*01	GCAAGAGTCCTTATTACTACGGTAGTGTCGTATGCTATGGACTAC	0
	Spl51-34	IGHV1-5*01	IGHD2-3*01	IGHJ4*01	AAGATCTATGATGGTTACTATGCTATGGACTAC	8
	Spl51-35	IGHV1-81*01	IGHD2-1*01	IGHJ4*01	TTATGGTAACTACAGAGCTATGGACTAC	0
	Spl51-36	IGHV1-9*01	IGHD2-14*01	IGHJ4*01	GCAAGAGGGTACGACGTAGCTATGGACTAC	1
	Spl51-37	IGHV5-6-5*01	IGHD1-3*01	IGHJ4*01	GCAAGAAGAAGAGGTAAAGACTATGCTATGGACTAC	7
	Spl51-38	IGHV5-17*02	IGHD2-2*01	IGHJ4*01	ACAAGATCGGGTTATGGTTACGATCCCTACTATGCTTTGGACTAC	9
	Spl51-39	IGHV5-17*01	IGHD2-3*01	IGHJ4*01	GCAAGGAGCGATGGGGCTATGGACTAC	0
	Spl51-40	IGHV1-12*01	IGHD4-1*02	IGHJ4*01	GTAAGAGCCCCCAACTGGGAGAAGGGCCCTATGGACTAC	0
	Spl51-41	IGHV1-5*01	IGHD2-2*01	IGHJ4*01	ACAAGAGGGAGGTTATGGTTACGACGGGTACTATGCTATGGACTAC	9
	Spl51-42	IGHV1-81*01	IGHD2-2*01	IGHJ4*01	GCAAGAGGATCTACTATGGTTACGACGAGGGTTTATTACTATGTTATGGACTAC	2
	Spl51-43	IGHV5-17*02	IGHD1-1*01	IGHJ4*01	GTAAGATCCGGTTATTACTACGGTGATAACTATTTTTTCTATGCTATGGACTAC	5
control	BMCtrl1-01	IGHV5-6-5*01	IGHD1-3*01	IGHJ4*01	GCAAGAAGAAGAGGTAAAGACTATGCTATGGACTAC	7	CD19-CreERT2
	BMCtrl1-02	IGHV5-17*02	IGHD2-2*01	IGHJ4*01	ACAAGATCGGGTTATGGTTACGATCCCTACTATGCTTTGGACTAC	8
	BMCtrl1-03	IGHV5-17*01	IGHD2-3*01	IGHJ4*01	GCAAGGAGCGATGGGGCTATGGACTAC	12
	BMCtrl1-04	IGHV1-12*01	IGHD4-1*02	IGHJ4*01	GTAAGAGCCCCCAACTGGGAGAAGGGCCCTATGGACTAC	11
	BMCtrl1-05	IGHV1-5*01	IGHD2-2*01	IGHJ4*01	ACAAGAGGGAGGTTATGGTTACGACGGGTACTATGCTATGGACTAC	13
	BMCtrl1-06	IGHV1-81*01	IGHD2-2*01	IGHJ4*01	GCAAGAGGATCTACTATGGTTACGACGAGGGTTTATTACTATGTTATGGACTAC	12
	BMCtrl1-07	IGHV5-17*02	IGHD1-1*01	IGHJ4*01	GTAAGATCCGGTTATTACTACGGTGATAACTATTTTTTCTATGCTATGGACTAC	5
	BMCtrl1-08	IGHV1-76*01	IGHD2-3*01	IGHJ4*01	GCAAGGGATGATGGTTACTACGGGTATGCTATGGACTAC	5
	BMCtrl1-09	IGHV1-19*01	IGHD2-4*01	IGHJ4*01	GCAAGGGGCTACTATGATTACGACGGGACCCCATATTACTATGCTATGGACTAC	5
	BMCtrl1-10	IGHV1-70*01	IGHD2-3*01	IGHJ4*01	GCAAGAGAGGTTACTACTCCTATGCTATGGACTAC	5
	BMCtrl1-11	IGHV1-81*01	IGHD4-1*01	IGHJ4*01	GCAAGATGTTACTGGGACGTAGTGAATTACTATGCTATGGACTAC	5
	BMCtrl1-12	IGHV1-54*01	IGHD1-1*01	IGHJ4*01	GCAAGAGCTAGTAGCTACGCTATGGACTAC	5
	BMCtrl1-13	IGHV1-54*01	IGHD1-1*01	IGHJ4*01	GCAAGAGCTAGTAGCTACGCTATGGACTAC	4
	BMCtrl1-14	IGHV5-17*01	IGHD1-1*01	IGHJ4*01	GCAAGGAAATACTACGGTAGTAGCTACGATGCTATGGACTAC	4
	BMCtrl1-15	IGHV5-17*01	IGHD1-1*01	IGHJ4*01	GCAAGGAAATACTACGGTAGTAGCTACGATGCTATGGACTAC	3
	BMCtrl1-16	IGHV1-52*01	IGHD1-1*01	IGHJ4*01	GCAAGATCGCCTACGGTAGTAGCTGGAGACTATGCTATGGACTAC	3
	BMCtrl1-17	IGHV1-52*01	IGHD1-1*01	IGHJ4*01	GCAAGATCGCCTACGGTAGTAGCTGGAGACTATGCTATGGACTAC	3
	BMCtrl1-18	IGHV1-55*01	IGHD2-3*01	IGHJ4*01	GCAAGACCTGATGGTTACTATGCTATGGACTAC	4
	BMCtrl1-19	IGHV1-55*01	IGHD2-3*01	IGHJ4*01	GCAAGACCTGATGGTTACTATGCTATGGACTAC	4
	BMCtrl1-20	IGHV1-72*01	IGHD1-1*01	IGHJ4*01	GCAAGAAGCCTTTATTACTACGGTAGTAGCTACGATGCTATGGACTAC	0
	BMCtrl1-21	IGHV1-72*01	IGHD1-1*01	IGHJ4*01	GCAAGAAGCCTTTATTACTACGGTAGTAGCTACGATGCTATGGACTAC	0
	BMCtrl1-22	IGHV1-72*01	IGHD1-1*01	IGHJ4*01	GCAAGAAGCCTTTATTACTACGGTAGTAGCTACGATGCTATGGACTAC	0
	BMCtrl1-23	IGHV1-34*01	IGHD3-3*01	IGHJ4*01	GCAAGAGAGGGGACTGTCCCCTATGCTATGGACTAC	1
	BMCtrl1-24	IGHV1-34*01	IGHD3-3*01	IGHJ4*01	GCAAGAGAGGGGACTGTCCCCTATGCTATGGACTAC	1
	BMCtrl1-25	IGHV1-34*01	IGHD3-3*01	IGHJ4*01	GCAAGAGAGGGGACTGTCCCCTATGCTATGGACTAC	1
	BMCtrl1-26	IGHV1-36*01	IGHD2-4*01	IGHJ4*01	GCAAGATATGATTACGACGATGCTATGGACTAC	1
	BMCtrl1-27	IGHV1-36*01	IGHD2-4*01	IGHJ4*01	GCAAGATATGATTACGACGATGCTATGGACTAC	2
	BMCtrl1-28	IGHV1-36*01	IGHD2-4*01	IGHJ4*01	GCAAGATATGATTACGACGATGCTATGGACTAC	2
	BMCtrl1-29	IGHV1-26*01	IGHD2-3*01	IGHJ4*01	GCAAGATGGAATGATGGTTACTTCTATGCTATGGACTAC	2
	BMCtrl1-30	IGHV1-26*01	IGHD2-3*01	IGHJ4*01	GCAAGATGGAATGATGGTTACTTCTATGCTATGGACTAC	3
	BMCtrl1-31	IGHV1-26*01	IGHD2-3*01	IGHJ4*01	GCAAGATGGAATGATGGTTACTTCTATGCTATGGACTAC	3
	BMCtrl1-32	IGHV1-55*01	IGHD2-1*01	IGHJ4*01	GCTCCTTATGGTAAAGGAAATATTACTATGCTATGGACTAC	1
	BMCtrl1-33	IGHV1-55*01	IGHD2-1*01	IGHJ4*01	GCTCCTTATGGTAAAGGAAATATTACTATGCTATGGACTAC	1
	BMCtrl1-34	IGHV1-55*01	IGHD2-1*01	IGHJ4*01	GCTCCTTATGGTAAAGGAAATATTACTATGCTATGGACTAC	1
	BMCtrl1-35	IGHV1-55*01	IGHD2-1*01	IGHJ4*01	GCTCCTTATGGTAAAGGAAATATTACTATGCTATGGACTAC	1
	BMCtrl1-36	IGHV1-55*01	IGHD2-1*01	IGHJ4*01	GCTCCTTATGGTAAAGGAAATATTACTATGCTATGGACTAC	1
	BMCtrl1-37	IGHV1-55*01	IGHD2-1*01	IGHJ4*01	GCTCCTTATGGTAAAGGAAATATTACTATGCTATGGACTAC	1
	BMCtrl1-38	IGHV1-55*01	IGHD2-1*01	IGHJ4*01	GCTCCTTATGGTAAAGGAAATATTACTATGCTATGGACTAC	1
	BMCtrl1-39	IGHV1-55*01	IGHD2-1*01	IGHJ4*01	GCTCCTTATGGTAAAGGAAATATTACTATGCTATGGACTAC	1
control	BMCtrl02-01	IGHV1-62-3*01	IGHD2-3*01	IGHJ4*01	GCAAGAGAGGGAGGCTATGATGGTTACTACGAGGGGAGTGCTATGGACTAC	0	B6
	BMCtrl02-02	IGHV1-39*01	IGHD3-2*02	IGHJ4*01	GCAAGATCAGAGGCTTCCTATGCTATGGACTAC	0
	BMCtrl02-03	IGHV1-52*01	IGHD2-4*01	IGHJ4*01	GCAAGATATGATTACGACGGGGATCTTATGGACTAC	0
	BMCtrl02-04	IGHV1-53*01	IGHD4-1*01	IGHJ4*01	GCAAGAGAGGACTCTTCCTGGGACGACTATGCTATGGACTAC	1
	BMCtrl02-05	IGHV1-50*01	IGHD2-10*01	IGHJ4*01	GCAAGAGGAGGAGCCTACTATGGTAACTACCTGGACTAC	1
	BMCtrl02-06	IGHV1-54*01	IGHD1-1*01	IGHJ4*01	GCAAGAGCTAGTAGCTACGCTATGGACTAC	0
	BMCtrl02-07	IGHV5-17*01	IGHD1-1*01	IGHJ4*01	GCAAGGAAATACTACGGTAGTAGCTACGATGCTATGGACTAC	0
	BMCtrl02-08	IGHV1-52*01	IGHD1-1*01	IGHJ4*01	GCAAGATCGCCTACGGTAGTAGCTGGAGACTATGCTATGGACTAC	0
	BMCtrl02-09	IGHV1-55*01	IGHD2-3*01	IGHJ4*01	GCAAGACCTGATGGTTACTATGCTATGGACTAC	0
	BMCtrl02-10	IGHV1-74*01	IGHD2-3*01	IGHJ4*01	GCAATGATGGTTACTACGAGGGGGCTATGGACTAC	1
	BMCtrl02-11	IGHV1-72*01	IGHD1-1*01	IGHJ4*01	GCAAGAAGCCTTTATTACTACGGTAGTAGCTACGATGCTATGGACTAC	3
	BMCtrl02-12	IGHV1-72*01	IGHD1-1*01	IGHJ4*01	GCAAGAAGCCTTTATTACTACGGTAGTAGCTACGATGCTATGGACTAC	4
	BMCtrl02-13	IGHV1-34*01	IGHD3-3*01	IGHJ4*01	GCAAGAGAGGGGACTGTCCCCTATGCTATGGACTAC	0
	BMCtrl02-14	IGHV1-34*01	IGHD3-3*01	IGHJ4*01	GCAAGAGAGGGGACTGTCCCCTATGCTATGGACTAC	6
	BMCtrl02-15	IGHV1-36*01	IGHD2-4*01	IGHJ4*01	GCAAGATATGATTACGACGATGCTATGGACTAC	6
	BMCtrl02-16	IGHV1-36*01	IGHD2-4*01	IGHJ4*01	GCAAGATATGATTACGACGATGCTATGGACTAC	4
	BMCtrl02-17	IGHV5-2*01	IGHD2-4*01	IGHJ4*01	GCAAGACAGACCCGGATTACGACGACGCCCGGTATTACTATGCTATGGACTAC	8
	BMCtrl02-18	IGHV5-2*01	IGHD2-4*01	IGHJ4*01	GCAAGACAGACCCGGATTACGACGACGCCCGGTATTACTATGCTATGGACTAC	9
	BMCtrl02-19	IGHV5-2*01	IGHD2-4*01	IGHJ4*01	GCAAGACAGACCCGGATTACGACGACGCCCGGTATTACTATGCTATGGACTAC	8
	BMCtrl02-20	IGHV1-56*01	IGHD1-1*01	IGHJ4*01	GCAAGATCGATTGATTACTACGGTAGCGAGATGGACTAC	1
	BMCtrl02-21	IGHV1-56*01	IGHD1-1*01	IGHJ4*01	GCAAGATCGATTGATTACTACGGTAGCGAGATGGACTAC	1
	BMCtrl02-22	IGHV1-56*01	IGHD1-1*01	IGHJ4*01	GCAAGATCGATTGATTACTACGGTAGCGAGATGGACTAC	1
	BMCtrl02-23	IGHV1-69*01	IGHD3-2*02	IGHJ4*01	GCAAGATGGACTCAGAGGGCTATGGACTAC	3
	BMCtrl02-24	IGHV1-69*01	IGHD3-2*02	IGHJ4*01	GCAAGATGGACTCAGAGGGCTATGGACTAC	2
	BMCtrl02-25	IGHV1-69*01	IGHD3-2*02	IGHJ4*01	GCAAGATGGACTCAGAGGGCTATGGACTAC	3
	BMCtrl02-26	IGHV1-69*01	IGHD3-2*02	IGHJ4*01	GCAAGATGGACTCAGAGGGCTATGGACTAC	1
mouse #3	BM48-01	IGHV1-53*01	IGHD4-1*01	IGHJ4*01	GCAAGAGGTAACTGGGACCCTTATGCTATGGACTAC	0	CD19-CreERT2, Myd88LP #3
	BM48-02	IGHV1-53*01	IGHD4-1*01	IGHJ4*01	GCAAGAGGTAACTGGGACCCTTATGCTATGGACTAC	0
	BM48-03	IGHV1-53*01	IGHD4-1*01	IGHJ4*01	GCAAGAGGTAACTGGGACCCTTATGCTATGGACTAC	1
	BM48-04	IGHV1-53*01	IGHD4-1*01	IGHJ4*01	GCAAGAGGTAACTGGGACCCTTATGCTATGGACTAC	4
	BM48-05	IGHV1-53*01	IGHD4-1*01	IGHJ4*01	GCAAGAGGTAACTGGGACCCTTATGCTATGGACTAC	1
	BM48-06	IGHV1-53*01	IGHD4-1*01	IGHJ4*01	GCAAGAGGTAACTGGGACCCTTATGCTATGGACTAC	1
	BM48-07	IGHV1-53*01	IGHD4-1*01	IGHJ4*01	GCAAGAGGTAACTGGGACCCTTATGCTATGGACTAC	1
	BM48-08	IGHV1-53*01	IGHD4-1*01	IGHJ4*01	GCAAGAGGTAACTGGGACCCTTATGCTATGGACTAC	1
	BM48-09	IGHV1-53*01	IGHD4-1*01	IGHJ4*01	GCAAGAGGTAACTGGGACCCTTATGCTATGGACTAC	1
	BM48-10	IGHV1-53*01	IGHD4-1*01	IGHJ4*01	GCAAGAGGTAACTGGGACCCTTATGCTATGGACTAC	1
	BM48-11	IGHV1-53*01	IGHD4-1*01	IGHJ4*01	GCAAGAGGTAACTGGGACCCTTATGCTATGGACTAC	1
	BM48-12	IGHV1-53*01	IGHD4-1*01	IGHJ4*01	GCAAGAGGTAACTGGGACCCTTATGCTATGGACTAC	1
	BM48-13	IGHV1-53*01	IGHD4-1*01	IGHJ4*01	GCAAGAGGTAACTGGGACCCTTATGCTATGGACTAC	1
	BM48-14	IGHV1-53*01	IGHD4-1*01	IGHJ4*01	GCAAGAGGTAACTGGGACCCTTATGCTATGGACTAC	1
	BM48-15	IGHV1-53*01	IGHD4-1*01	IGHJ4*01	GCAAGAGGTAACTGGGACCCTTATGCTATGGACTAC	1
	BM48-16	IGHV1-53*01	IGHD4-1*01	IGHJ4*01	GCAAGAGGTAACTGGGACCCTTATGCTATGGACTAC	2
	BM48-17	IGHV1-53*01	IGHD4-1*01	IGHJ4*01	GCAAGAGGTAACTGGGACCCTTATGCTATGGACTAC	2
	BM48-18	IGHV1-53*01	IGHD4-1*01	IGHJ4*01	GCAAGAGGTAACTGGGACCCTTATGCTATGGACTAC	2
	BM48-19	IGHV1-53*01	IGHD4-1*01	IGHJ4*01	GCAAGAGGTAACTGGGACCCTTATGCTATGGACTAC	2
	BM48-20	IGHV1-53*01	IGHD4-1*01	IGHJ4*01	GCAAGAGGTAACTGGGACCCTTATGCTATGGACTAC	2
	BM48-21	IGHV1-53*01	IGHD4-1*01	IGHJ4*01	GCAAGAGGTAACTGGGACCCTTATGCTATGGACTAC	2
	BM48-22	IGHV1-53*01	IGHD4-1*01	IGHJ4*01	GCAAGAGGTAACTGGGACCCTTATGCTATGGACTAC	2
	BM48-23	IGHV1-53*01	IGHD4-1*01	IGHJ4*01	GCAAGAGGTAACTGGGACCCTTATGCTATGGACTAC	2
	BM48-24	IGHV1-53*01	IGHD4-1*01	IGHJ4*01	GCAAGAGGTAACTGGGACCCTTATGCTATGGACTAC	2
	BM48-25	IGHV1-53*01	IGHD4-1*01	IGHJ4*01	GCAAGAGGTAACTGGGACCCTTATGCTATGGACTAC	2
	BM48-26	IGHV1-53*01	IGHD4-1*01	IGHJ4*01	GCAAGAGGTAACTGGGACCCTTATGCTATGGACTAC	2
	BM48-27	IGHV1-53*01	IGHD4-1*01	IGHJ4*01	GCAAGAGGTAACTGGGACCCTTATGCTATGGACTAC	2
	BM48-28	IGHV1-53*01	IGHD4-1*01	IGHJ4*01	GCAAGAGGTAACTGGGACCCTTATGCTATGGACTAC	2
	BM48-29	IGHV1-53*01	IGHD4-1*01	IGHJ4*01	GCAAGAGGTAACTGGGACCCTTATGCTATGGACTAC	2
	BM48-30	IGHV1-53*01	IGHD4-1*01	IGHJ4*01	GCAAGAGGTAACTGGGACCCTTATGCTATGGACTAC	2
	BM48-31	IGHV1-53*01	IGHD4-1*01	IGHJ4*01	GCAAGAGGTAACTGGGACCCTTATGCTATGGACTAC	2
	BM48-32	IGHV1-53*01	IGHD4-1*01	IGHJ4*01	GCAAGAGGTAACTGGGACCCTTATGCTATGGACTAC	2
	BM48-33	IGHV1-53*01	IGHD4-1*01	IGHJ4*01	GCAAGAGGTAACTGGGACCCTTATGCTATGGACTAC	2
	BM48-34	IGHV1-53*01	IGHD4-1*01	IGHJ4*01	GCAAGAGGTAACTGGGACCCTTATGCTATGGACTAC	2
	BM48-35	IGHV1-53*01	IGHD4-1*01	IGHJ4*01	GCAAGAGGTAACTGGGACCCTTATGCTATGGACTAC	2
	BM48-36	IGHV1-53*01	IGHD4-1*01	IGHJ4*01	GCAAGAGGTAACTGGGACCCTTATGCTATGGACTAC	2
	BM48-37	IGHV1-53*01	IGHD4-1*01	IGHJ4*01	GCAAGAGGTAACTGGGACCCTTATGCTATGGACTAC	3
	BM48-38	IGHV1-53*01	IGHD4-1*01	IGHJ4*01	GCAAGAGGTAACTGGGACCCTTATGCTATGGACTAC	2
	BM48-39	IGHV1-53*01	IGHD4-1*01	IGHJ4*01	GCAAGAGGTAACTGGGACCCTTATGCTATGGACTAC	3
	BM48-40	IGHV1-53*01	IGHD4-1*01	IGHJ4*01	GCAAGAGGTAACTGGGACCCTTATGCTATGGACTAC	2
	BM48-41	IGHV1-53*01	IGHD4-1*01	IGHJ4*01	GCAAGAGGTAACTGGGACCCTTATGCTATGGACTAC	3
	BM48-42	IGHV1-53*01	IGHD4-1*01	IGHJ4*01	GCAGGAGGTAACTGGGACCCTTATGCTATGGACTAC	2
	BM48-43	IGHV1-53*01	IGHD4-1*01	IGHJ4*01	GCAAGAGGTAACTGGGACCCTTATGCTATGGACTAC	3
	BM48-44	IGHV1-53*01	IGHD4-1*01	IGHJ4*01	GCAAGAGGTAACTGGGACCCTTATGATATGGACTAC	2
	BM48-45	IGHV1-53*01	IGHD4-1*01	IGHJ4*01	GCAAGAGGTAACTGGGACCCTTATGCTATGGACTAC	3
	BM48-46	IGHV1-53*01	IGHD4-1*01	IGHJ4*01	GCAAGAGGTAACTGGGACCCTTATGCTATGGACTAC	3
	BM48-47	IGHV1-53*01	IGHD4-1*01	IGHJ4*01	GCAAGAGGTAACTGGGACCCTTATGCTATGGACTAC	2
	BM48-48	IGHV1-53*01	IGHD4-1*01	IGHJ4*01	GCAAGAGGTAACTGGGACCCTTATGCTATGGACTAC	3
	BM48-49	IGHV1-53*01	IGHD4-1*01	IGHJ4*01	GCAAGAGGTAACTGGGACCCTTATGCTATGGACTAC	3
	BM48-50	IGHV1-53*01	IGHD4-1*01	IGHJ4*01	GAAAGAGGTAACTGGGACCCTTATGCTATGGACTAC	2
	BM48-51	IGHV1-53*01	IGHD4-1*01	IGHJ4*01	GCAAGAGGTAACTGGGACCCTTATGCTATGGACTAC	5
	BM48-52	IGHV1-36*01	IGHD2-4*01	IGHJ4*01	GCAAGATATGATTACGACGATGCTATGGACTAC	3
	BM48-53	IGHV1-26*01	IGHD2-3*01	IGHJ4*01	GCAAGATGGAATGATGGTTACTTCTATGCTATGGACTAC	3
	BM48-54	IGHV5-2*01	IGHD2-4*01	IGHJ4*01	GCAAGACAGACCCGGATTACGACGACGCCCGGTATTACTATGCTATGGACTAC	3
	BM48-55	IGHV1-56*01	IGHD1-1*01	IGHJ4*01	GCAAGATCGATTGATTACTACGGTAGCGAGATGGACTAC	3
	BM48-56	IGHV1-55*01	IGHD2-1*01	IGHJ4*01	GCTCCTTATGGTAAAGGAAATATTACTATGCTATGGACTAC	3
	BM48-57	IGHV1-74*01	IGHD1-1*01	IGHJ4*01	GCAATATCGGATTACTACGGTAGTAGCTACGATGCTATGGACTAC	4
	BM48-58	IGHV1-26*01	IGHD1-1*01	IGHJ4*01	GCAAGAATTCACTACGGTAGGGATTACTATGCTATGGACTAC	4
	BM48-59	IGHV1-18*01	IGHD4-1*01	IGHJ4*01	GCAAGATGGGACGGTTACGATGCTATGGACTAC	4
	BM48-60	IGHV1-81*01	IGHD4-1*01	IGHJ4*01	GCAAGATGTTACTGGGACGTAGTGAATTACTATGCTATGGACTAC	4
	BM48-61	IGHV1-74*01	IGHD2-3*01	IGHJ4*01	GCAATGATGGTTACTACGAGGGGGCTATGGACTAC	4
	BM48-62	IGHV1-74*01	IGHD2-3*01	IGHJ4*01	GCAATGATGGTTACTACGAGGGGGCTATGGACTAC	5
	BM48-63	IGHV1-5*01	IGHD1-1*01	IGHJ4*01	ACAAGATCTTTACTACGGTAGTAGCTACGGCGACTAGGTGCTATGGACTAC	4
	BM48-64	IGHV1-5*01	IGHD1-1*01	IGHJ4*01	ACAAGATCTTTACTACGGTAGTAGCTACGGCGACTAGGTGCTATGGACTAC	4
	BM48-65	IGHV1-5*01	IGHD1-1*01	IGHJ4*01	ACAAGATCTTTACTACGGTAGTAGCTACGGCGACTAGGTGCTATGGACTAC	4
	BM48-66	IGHV1-72*01	IGHD1-1*01	IGHJ4*01	GCAAGAAGCCTTTATTACTACGGTAGTAGCTACGATGCTATGGACTAC	6
	BM48-67	IGHV1-72*01	IGHD1-1*01	IGHJ4*01	GCAAGAAGCCTTTATTACTACGGTAGTAGCTACGATGCTATGGACTAC	7
	BM48-68	IGHV1-34*01	IGHD3-3*01	IGHJ4*01	GCAAGAGAGGGGACTGTCCCCTATGCTATGGACTAC	4
	BM48-69	IGHV1-34*01	IGHD3-3*01	IGHJ4*01	GCAAGAGAGGGGACTGTCCCCTATGCTATGGACTAC	4
mouse #1	BM49-01	IGHV1-22*01	IGHD2-14*01	IGHJ4*01	ACAAGAAGGGGTACGATAATAGCCCCTTACTATGCTATGGACTAC	8	CD19-CreERT2, Myd88LP #1
	BM49-02	IGHV1-22*01	IGHD2-14*01	IGHJ4*01	ACAAGAAGGGGTACGATAATAGCCCCTTACTATGCTATGGACTAC	9
	BM49-03	IGHV1-22*01	IGHD2-14*01	IGHJ4*01	ACAAGAAGGGGTACGATAATAGCCCCTTACTATGCTATGGACTAC	9
	BM49-04	IGHV1-22*01	IGHD2-14*01	IGHJ4*01	ACAAGAAGGGGTACGATAATAGCCCCTTACTATGCTATGGACTAC	9
	BM49-05	IGHV1-22*01	IGHD2-14*01	IGHJ4*01	ACAAGAAGGGGTACGATAATAGCCCCTTACTATGCTATGGACTAC	9
	BM49-06	IGHV1-22*01	IGHD2-14*01	IGHJ4*01	ACAAGAAGGGGTACGATAATAGCCCCTTACTATGCTATGGACTAC	9
	BM49-07	IGHV1-22*01	IGHD2-14*01	IGHJ4*01	ACAAGAAGGGGTACGATAATAGCCCCTTACTATGCTATGGACTAC	9
	BM49-08	IGHV1-22*01	IGHD2-14*01	IGHJ4*01	ACAAGAAGGGGTACGATAATAGCCCCTTACTATGCTATGGACTAC	9
	BM49-09	IGHV1-22*01	IGHD2-14*01	IGHJ4*01	ACAAGAAGGGGTACGATAATAGCCCCTTACTATGCTATGGACTAC	9
	BM49-10	IGHV1-22*01	IGHD2-14*01	IGHJ4*01	ACAAGAAGGGGTACGATAATAGCCCCTTACTATGCTATGGACTAC	9
	BM49-11	IGHV1-22*01	IGHD2-14*01	IGHJ4*01	ACAAGAAGGGGTACGATAATAGCCCCTTACTATGCTATGGACTAC	9
	BM49-12	IGHV1-22*01	IGHD2-14*01	IGHJ4*01	ACAAGAAGGGGTACGATAATAGCCCCTTACTATGCTATGGACTAC	9
	BM49-13	IGHV1-22*01	IGHD2-14*01	IGHJ4*01	ACAAGAAGGGGTACGATAATAGCCCCTTACTATGCTATGGACTAC	10
	BM49-14	IGHV1-22*01	IGHD2-14*01	IGHJ4*01	ACAAGAAGGGGTACGATAATAGCCCCTTACTATGCTATGGACTAC	9
	BM49-15	IGHV1-22*01	IGHD2-14*01	IGHJ4*01	ACAAGAAGGGGTACGATAATAGCCCCTTACTATGCTATGGACTAC	9
	BM49-16	IGHV1-22*01	IGHD2-14*01	IGHJ4*01	ACAAGAAGGGGTACGATAATAGCCCCTTACTATGCTATGGACTAC	9
	BM49-17	IGHV1-22*01	IGHD2-14*01	IGHJ4*01	ACAAGAAGGGGTACGATAATAGCCCCTTACTATGCTATGGACTAC	9
	BM49-18	IGHV1-22*01	IGHD2-14*01	IGHJ4*01	ACAAGAAGGGGTACGATAATAGCCCCTTACTATGCTATGGACTAC	9
	BM49-19	IGHV1-22*01	IGHD2-14*01	IGHJ4*01	ACAAGAAGGGGTACGATAATAGCCCCTTACTATGCTATGGACTAC	9
	BM49-20	IGHV1-22*01	IGHD2-14*01	IGHJ4*01	ACAAGAAGGGGTACGATAATAGCCCCTTACTATGCTATGGACTAC	9
	BM49-21	IGHV1-22*01	IGHD2-14*01	IGHJ4*01	ACAAGAAGGGGTACGATAATAGCCCCTTACTATGCTATGGACTAC	9
	BM49-22	IGHV1-22*01	IGHD2-14*01	IGHJ4*01	ACAAGAAGGGGTACGATAATAGCCCCTTACTATGCTATGGACTAC	9
	BM49-23	IGHV1-22*01	IGHD2-14*01	IGHJ4*01	ACAAGAAGGGGTACGATAATAGCCCCTTACTATGCTATGGACTAC	9
	BM49-24	IGHV1-22*01	IGHD2-14*01	IGHJ4*01	ACAAGAAGGGGTACGATAATAGCCCCTTACTATGCTATGGACTAC	9
	BM49-25	IGHV1-22*01	IGHD2-14*01	IGHJ4*01	ACAAGAAGGGGTACGATAATAGCCCCTTACTATGCTATGGACTAC	9
	BM49-26	IGHV1-22*01	IGHD2-14*01	IGHJ4*01	ACAAGAAGGGGTACGATAATAGCCCCTTACTATGCTATGGACTAC	9
	BM49-27	IGHV1-22*01	IGHD2-14*01	IGHJ4*01	ACAAGAAGGGGTACGATAATAGCCCCTTACTATGCTATGGACTAC	9
	BM49-28	IGHV1-22*01	IGHD2-14*01	IGHJ4*01	ACAAGAAGGGGTACGATAATAGCCCCTTACTATGCTATGGACTAC	9
	BM49-29	IGHV1-22*01	IGHD2-14*01	IGHJ4*01	ACAAGAAGGGGTACGATAATAGCCCCTTACTATGCTATGGACTAC	9
	BM49-30	IGHV1-22*01	IGHD2-14*01	IGHJ4*01	ACAAGAAGGGGTACGATAATAGCCCCTTACTATGCTATGGACTAC	9
	BM49-31	IGHV1-22*01	IGHD2-14*01	IGHJ4*01	ACAAGAAGGGGTACGATAATAGCCCCTTACTATGCTATGGACTAC	9
	BM49-32	IGHV1-22*01	IGHD2-14*01	IGHJ4*01	ACAAGAAGGGGTACGATAATAGCCCCTTACTATGCTATGGACTAC	9
	BM49-33	IGHV1-22*01	IGHD2-14*01	IGHJ4*01	ACAAGAAGGGGTACGATAATAGCCCCTTACTATGCTATGGACTAC	9
	BM49-34	IGHV1-22*01	IGHD2-14*01	IGHJ4*01	ACAAGAAGGGGTACGATAATAGCCCCTTACTATGCTATGGACTAC	9
	BM49-35	IGHV1-22*01	IGHD2-14*01	IGHJ4*01	ACAAGAAGGGGTACGATAATAGCCCCTTACTATGCTATGGACTAC	10
	BM49-36	IGHV1-22*01	IGHD2-14*01	IGHJ4*01	ACAAGAAGGGGTACGATAATAGCCCCTTACTATGCTATGGACTAC	9
	BM49-37	IGHV1-22*01	IGHD2-14*01	IGHJ4*01	ACAAGAAGGGGTACGATAATAGCCCCTTACTATGCTATGGACTAC	9
	BM49-38	IGHV1-22*01	IGHD2-14*01	IGHJ4*01	ACAAGAAGGGGTACGATAATAGCCCCTTACTATGCTATGGACTAC	9
	BM49-39	IGHV1-22*01	IGHD2-14*01	IGHJ4*01	ACAAGAAGGGGTACGATAATAGCCCCTTACTATGCTATGGACTAC	9
	BM49-40	IGHV1-22*01	IGHD2-14*01	IGHJ4*01	ACAAGAAGGGGTACGATAATAGCCCCTTACTATGCTATGGACTAC	9
	BM49-41	IGHV1-22*01	IGHD2-14*01	IGHJ4*01	ACAAGAAGGGGTACGATAATAGCCCCTTACTATGCTATGGACTAC	9
	BM49-42	IGHV1-22*01	IGHD2-14*01	IGHJ4*01	ACAAGAAGGGGTACGATAATAGCCCCTTACTATGCTATGGACTAC	9
	BM49-43	IGHV1-22*01	IGHD2-14*01	IGHJ4*01	ACAAGAAGGGGTACGATAATAGCCCCTTACTATGCTATGGACTAC	9
	BM49-44	IGHV1-22*01	IGHD2-14*01	IGHJ4*01	ACAAGAAGGGGTACGATAATAGCCCCTTACTATGCTATGGACTAC	9
	BM49-45	IGHV1-22*01	IGHD2-14*01	IGHJ4*01	ACAAGAAGGGGTACGATAATAGCCCCTTACTATGCTATGGACTAC	9
	BM49-46	IGHV1-22*01	IGHD2-14*01	IGHJ4*01	ACAAGAAGGGGTACGATAATAGCCCCTTACTATGCTATGGACTAC	9
	BM49-47	IGHV1-22*01	IGHD2-14*01	IGHJ4*01	ACAAGAAGGGGTACGATAATAGCCCCTTACTATGCTATGGACTAC	9
	BM49-48	IGHV1-22*01	IGHD2-14*01	IGHJ4*01	ACAAGAAGGGGTACGATAATAGCCCCTTACTATGCTATGGACTAC	9
	BM49-49	IGHV1-22*01	IGHD2-14*01	IGHJ4*01	ACAAGAAGGGGTACGATAATAGCCCCTTACTATGCTATGGACTAC	10
	BM49-50	IGHV1-22*01	IGHD2-14*01	IGHJ4*01	ACAAGAAGGGGTACGATAATAGCCCCTTACTATGCTATGGACTAC	10
	BM49-51	IGHV1-22*01	IGHD2-14*01	IGHJ4*01	ACAAGAAGGGGTACGATAATAGCCCCTTACTATGCTATGGACTAC	10
	BM49-52	IGHV1-22*01	IGHD2-14*01	IGHJ4*01	ACAAGAAGGGGTACGATAATAGCCCCTTACTATGCTATGGACTAC	10
	BM49-53	IGHV1-22*01	IGHD2-14*01	IGHJ4*01	ACAAGAAGGGGTACGATAATAGCCCCTTACTATGCTATGGACTAC	9
	BM49-54	IGHV1-22*01	IGHD2-14*01	IGHJ4*01	ACAAGAAGGGGTACGATAATAGCCCCTTACTATGCTATGGACTAC	10
	BM49-55	IGHV1-22*01	IGHD2-14*01	IGHJ4*01	ACAAGAAGGGGTACGATAATAGCCCCTTACTATGCTATGGACTAC	10
	BM49-56	IGHV1-22*01	IGHD2-14*01	IGHJ4*01	ACAAGAAGGGGTACGATAATAGCCCCTTACTATGCTATGGACTAC	10
	BM49-57	IGHV1-22*01	IGHD2-14*01	IGHJ4*01	ACAAGAAGGGGTACGATAATAGCCCCTTACTATGCTATGGACTAC	9
	BM49-58	IGHV1-22*01	IGHD2-14*01	IGHJ4*01	ACAAGAAGGGGTACGATAATAGCCCCTTACTATGCTATGGACTAC	9
	BM49-59	IGHV1-22*01	IGHD2-14*01	IGHJ4*01	ACAAGAAGGGGTACGATAATAGCCCCTTACTATGCTATGGACTAC	9
	BM49-60	IGHV1-22*01	IGHD2-14*01	IGHJ4*01	ACAAGAAGGGGTACGATAATAGCCCCTTACTATGCTATGGACTAC	9
	BM49-61	IGHV1-22*01	IGHD2-14*01	IGHJ4*01	ACAAGAAGGGGTACGATAATAGCCCCTTACTATGCTATGGACTAC	9
	BM49-62	IGHV1-22*01	IGHD2-14*01	IGHJ4*01	ACAAGAAGGGGTACGATAATAGCCCCTTACTATGCTATGGACTAC	9
	BM49-63	IGHV1-22*01	IGHD2-14*01	IGHJ4*01	ACAAGAAGGGGTACGATAATAGCCCCTTACTATGCTATGGACTAC	9
	BM49-64	IGHV1-22*01	IGHD2-14*01	IGHJ4*01	ACAAGAAGGGGTACGATAATAGCCCCTTACTATGCTATGGACTAC	10
	BM49-65	IGHV1-22*01	IGHD2-14*01	IGHJ4*01	ACAAGAAGGGGTACGATAATAGCCCCTTACTATGCTACGGACTAC	10
	BM49-66	IGHV1-22*01	IGHD2-14*01	IGHJ4*01	ACAAGAAGGGGTACGATAATAGCCCCTTACTATGCTATGGACTAC	10
	BM49-67	IGHV1-72*01	IGHD2-4*01	IGHJ4*01	GCAAGAGACTATGATTACGACGGAACGGACTAC	10
	BM49-68	IGHV1-69*01	IGHD3-2*02	IGHJ4*01	GCAAGATGGACTCAGAGGGCTATGGACTAC	10
	BM49-69	IGHV1-59*01	IGHD1-1*02	IGHJ4*01	GCAAGGAATGGTAGAAATGCTATGGACTAC	10
	BM49-70	IGHV1-64*01	IGHD1-2*01	IGHJ4*01	GCAAGAAGGAGCCATTACTACAGTCATACCTACGGACTCTACTATGCTATAGACTAC	10
	BM49-71	IGHV1-64*01	IGHD1-1*01	IGHJ4*01	GCAAGAGAGGGGTACGGTAGCAATTACTATGCTATGGACTAC	10
	BM49-72	IGHV1-14*01	IGHD2-4*01	IGHJ4*01	GCTCAGATCTACTATGATTACGACGGGGGGCTATGGACTAC	10
	BM49-73	IGHV1-69*02	IGHD1-1*01	IGHJ4*01	GCAAGAGGGGGTAGTAGCGGGGCTATGGACTAC	10
	BM49-74	IGHV1-55*01	IGHD1-1*01	IGHJ4*01	TTAACGTTCCTCTATTACTACGATAGTAGCTATGCTATGGACTAC	10
	BM49-75	IGHV1-55*01	IGHD1-1*01	IGHJ4*01	TTAACGTTCCTCTATTACTACGATAGTAGCTATGCTATGGACTAC	10
	BM49-76	IGHV1-81*01	IGHD3-2*02	IGHJ4*01	GCAACCCGAGACAGCTCAGGCTACGGGGGGGACTAC	10
	BM49-77	IGHV1-81*01	IGHD3-2*02	IGHJ4*01	GCAACCCGAGACAGCTCAGGCTACGGGGGGGACTAC	10
	BM49-78	IGHV1-81*01	IGHD2-2*01	IGHJ4*01	GCAAGAGGATCTACTATGGTTACGACGAGGGTTTATTACTATGTTATGGACTAC	10
	BM49-79	IGHV1-81*01	IGHD2-2*01	IGHJ4*01	GCAAGAGGATCTACTATGGTTACGACGAGGGTTTATTACTATGTTATGGACTAC	10
	BM49-80	IGHV1-81*01	IGHD2-2*01	IGHJ4*01	GCAAGAGGATCTACTATGGTTACGACGAGGGTTTATTACTATGTTATGGACTAC	10
	BM49-81	IGHV1-81*01	IGHD2-2*01	IGHJ4*01	GCAAGAGGATCTACTATGGTTACGACGAGGGTTTATTACTATGTTATGGACTAC	10
	BM49-82	IGHV1-81*01	IGHD2-2*01	IGHJ4*01	GCAAGAGGATCTACTATGGTTACGACGAGGGTTTATTACTATGTTATGGACTAC	10
	BM49-83	IGHV1-81*01	IGHD2-2*01	IGHJ4*01	GCAAGAGGATCTACTATGGTTACGACGAGGGTTTATTACTATGTTATGGACTAC	10
	BM49-84	IGHV1-81*01	IGHD2-2*01	IGHJ4*01	GCAAGAGGATCTACTATGGTTACGACGAGGGTTTATTACTATGTTATGGACTAC	10
	BM49-85	IGHV1-81*01	IGHD2-2*01	IGHJ4*01	GCAAGAGGATCTACTATGGTTACGACGAGGGTTTATTACTATGTTATGGACTAC	10
	BM49-86	IGHV1-26*01	IGHD4-1*01	IGHJ4*01	GCAAGATTAGGCTGGGACGACTATGCTATGGACTAC	1
	BM49-87	IGHV1-26*01	IGHD4-1*01	IGHJ4*01	GCAAGATTAGGCTGGGACGACTATGCTATGGACTAC	1
	BM49-88	IGHV1-26*01	IGHD4-1*01	IGHJ4*01	GCAAGATTAGGCTGGGACGACTATGCTATGGACTAC	1
	BM49-89	IGHV1-26*01	IGHD4-1*01	IGHJ4*01	GCAAGATTAGGCTGGGACGACTATGCTATGGACTAC	1
	BM49-90	IGHV1-26*01	IGHD4-1*01	IGHJ4*01	GCAAGATTAGGCTGGGACGACTATGCTATGGACTAC	1
	BM49-91	IGHV1-26*01	IGHD4-1*01	IGHJ4*01	GCAAGATTAGGCTGGGACGACTATGCTATGGACTAC	2
	BM49-92	IGHV1-26*01	IGHD4-1*01	IGHJ4*01	GCAAGATTAGGCTGGGACGACTATGCTATGGACTAC	2
	BM49-93	IGHV1-26*01	IGHD4-1*01	IGHJ4*01	GCAAGATTAGGCTGGGACGACTATGCTATGGACTAC	4
mouse #4	BM50-01	IGHV1-15*01	IGHD2-5*01	IGHJ4*01	ACAAGATCGAGGAGGTATAGTAACTACGAGGATGCTATGGACTAC	0	CD19-CreERT2, Myd88LP #4
	BM50-02	IGHV1-15*01	IGHD2-5*01	IGHJ4*01	ACAAGATCGAGGAGGTATAGTAACTACGAGGATGCTATGGACTAC	0
	BM50-03	IGHV1-15*01	IGHD2-5*01	IGHJ4*01	ACAAGATCGAGGAGGTATAGTAACTACGAGGATGCTATGGACTAC	0
	BM50-04	IGHV1-15*01	IGHD2-5*01	IGHJ4*01	ACAAGATCGAGGAGGTATAGTAACTACGAGGATGCTATGGACTAC	0
	BM50-05	IGHV1-15*01	IGHD2-5*01	IGHJ4*01	ACAAGATCGAGGAGGTATAGTAACTACGAGGATGCTATGGACTAC	0
	BM50-06	IGHV1-15*01	IGHD2-5*01	IGHJ4*01	ACAAGATCGAGGAGGTATAGTAACTACGAGGATGCTATGGACTAC	0
	BM50-07	IGHV1-15*01	IGHD2-5*01	IGHJ4*01	ACAAGATCGAGGAGGTATAGTAACTACGAGGATGCTATGGACTAC	0
	BM50-08	IGHV1-15*01	IGHD2-5*01	IGHJ4*01	ACAAGATCGAGGAGGTATAGTAACTACGAGGATGCTATGGACTAC	0
	BM50-09	IGHV1-15*01	IGHD2-5*01	IGHJ4*01	ACAAGATCGAGGAGGTATAGTAACTACGAGGATGCTATGGACTAC	0
	BM50-10	IGHV1-15*01	IGHD2-5*01	IGHJ4*01	ACAAGATCGAGGAGGTATAGTAACTACGAGGATGCTATGGACTAC	0
	BM50-11	IGHV1-15*01	IGHD2-5*01	IGHJ4*01	ACAAGATCGAGGAGGTATAGTAACTACGAGGATGCTATGGACTAC	0
	BM50-12	IGHV1-15*01	IGHD2-5*01	IGHJ4*01	ACAAGATCGAGGAGGTATAGTAACTACGAGGATGCTATGGACTAC	0
	BM50-13	IGHV1-15*01	IGHD2-5*01	IGHJ4*01	ACAAGATCGAGGAGGTATAGTAACTACGAGGATGCTATGGACTAC	0
	BM50-14	IGHV1-15*01	IGHD2-5*01	IGHJ4*01	ACAAGATCGAGGAGGTATAGTAACTACGAGGATGCTATGGACTAC	0
	BM50-15	IGHV1-15*01	IGHD2-5*01	IGHJ4*01	ACAAGATCGAGGAGGTATAGTAACTACGAGGATGCTATGGACTAC	0
	BM50-16	IGHV1-15*01	IGHD2-5*01	IGHJ4*01	ACAAGATCGAGGAGGTATAGTAACTACGAGGATGCTATGGACTAC	0
	BM50-17	IGHV1-15*01	IGHD2-5*01	IGHJ4*01	ACAAGATCGAGGAGGTATAGTAACTACGAGGATGCTATGGACTAC	0
	BM50-18	IGHV1-15*01	IGHD2-5*01	IGHJ4*01	ACAAGATCGAGGAGGTATAGTAACTACGAGGATGCTATGGACTAC	0
	BM50-19	IGHV1-15*01	IGHD2-5*01	IGHJ4*01	ACAAGATCGAGGAGGTATAGTAACTACGAGGATGCTATGGACTAC	0
	BM50-20	IGHV1-69*01	IGHD3-2*02	IGHJ4*01	GCAAGATGGACTCAGAGGGCTATGGACTAC	1
	BM50-21	IGHV1-59*01	IGHD1-1*02	IGHJ4*01	GCAAGGAATGGTAGAAATGCTATGGACTAC	2
	BM50-22	IGHV1-64*01	IGHD1-2*01	IGHJ4*01	GCAAGAAGGAGCCATTACTACAGTCATACCTACGGACTCTACTATGCTATAGACTAC	3
	BM50-23	IGHV1-64*01	IGHD1-1*01	IGHJ4*01	GCAAGAGAGGGGTACGGTAGCAATTACTATGCTATGGACTAC	1
	BM50-24	IGHV1-14*01	IGHD2-4*01	IGHJ4*01	GCTCAGATCTACTATGATTACGACGGGGGGCTATGGACTAC	1
	BM50-25	IGHV1-69*02	IGHD1-1*01	IGHJ4*01	GCAAGAGGGGGTAGTAGCGGGGCTATGGACTAC	7
	BM50-26	IGHV1-55*01	IGHD1-1*01	IGHJ4*01	TTAACGTTCCTCTATTACTACGATAGTAGCTATGCTATGGACTAC	1
	BM50-27	IGHV1-81*01	IGHD3-2*02	IGHJ4*01	GCAACCCGAGACAGCTCAGGCTACGGGGGGGACTAC	6
	BM50-28	IGHV5-6*03	IGHD3-3*01	IGHJ4*01	GCAAGACATTGGGATCTAGGGACTATGGACTAC	9
	BM50-29	IGHV1-72*01	IGHD2-3*01	IGHJ4*01	GCACGATATTTCTATGATGCTTAATATGTAGGAATGGACTAC	10
	BM50-30	IGHV5-2*01	IGHD2-2*01	IGHJ4*01	GCAAGACATGGTTACCCGCTATGGACTAC	12
	BM50-31	IGHV1-59*01	IGHD2-10*01	IGHJ4*01	GCAAGCTCCCTACTGAGGGCTATGGACTAC	1
	BM50-32	IGHV1-66*01	IGHD1-1*01	IGHJ4*01	GCAAGAGTCCTTATTACTACGGTAGTGTCGTATGCTATGGACTAC	1
	BM50-33	IGHV1-76*01	IGHD2-3*01	IGHJ4*01	GCAAGGGATGATGGTTACTACGGGTATGCTATGGACTAC	1
	BM50-34	IGHV1-76*01	IGHD2-3*01	IGHJ4*01	GCAAGGGATGATGGTTACTACGGGTATGCTATGGACTAC	1
	BM50-35	IGHV1-19*01	IGHD2-4*01	IGHJ4*01	GCAAGGGGCTACTATGATTACGACGGGACCCCATATTACTATGCTATGGACTAC	1
	BM50-36	IGHV1-19*01	IGHD2-4*01	IGHJ4*01	GCAAGGGGCTACTATGATTACGACGGGACCCCATATTACTATGCTATGGACTAC	2
	BM50-37	IGHV1-69*01	IGHD3-2*02	IGHJ4*01	GCAAGATGGACTCAGAGGGCTATGGACTAC	1
	BM51-01	IGHV1-64*01	IGHD1-2*01	IGHJ4*01	GCAAGAAGGAGCCATTACTACAGTCATACCTACGGACTCTACTATGCTATAGACTAC	0
mouse #5	BM51-02	IGHV1-64*01	IGHD1-2*01	IGHJ4*01	GCAAGAAGGAGCCATTACTACAGTCATACCTACGGACTCTACTATGCTATAGACTAC	1	CD19-CreERT2, Myd88LP #5
	BM51-03	IGHV1-64*01	IGHD1-2*01	IGHJ4*01	GCAAGAAGGAGCCATTACTACAGTCATACCTACGGACTCTACTATGCTATAGACTAC	3
	BM51-04	IGHV1-64*01	IGHD1-2*01	IGHJ4*01	GCAAGAAGGAGCCATTACTACAGTCATACCTACGGACTCTACTATGCTATAGACTAC	2
	BM51-05	IGHV1-64*01	IGHD1-2*01	IGHJ4*01	GCAAGAAGGAGCCATTACTACAGTCATACCTACGGACTCTACTATGCTATAGACTAC	4
	BM51-06	IGHV1-64*01	IGHD1-2*01	IGHJ4*01	GCAAGAAGGAGCCATTACTACAGTCATACCTACGGACTCTACTATGCTATAGACTAC	4
	BM51-07	IGHV1-64*01	IGHD1-2*01	IGHJ4*01	GCAAGAAGGAGCCATTACTACAGTCATACCTACGGACTCTACTATGCTATAGACTAC	4
	BM51-08	IGHV1-64*01	IGHD1-2*01	IGHJ4*01	GCAAGAAGGAGCCATTACTACAGTCATACCTACGGACTCTACTATGCTATAGACTAC	4
	BM51-09	IGHV1-64*01	IGHD1-2*01	IGHJ4*01	GCAAGAAGGAGCCATTACTACAGTCATACCTACGGACTCTACTATGCTATAGACTAC	4
	BM51-10	IGHV1-64*01	IGHD1-2*01	IGHJ4*01	GCAAGAAGGAGCCATTACTACAGTCATACCTACGGACTCTACTATGCTATAGACTAC	4
	BM51-11	IGHV1-64*01	IGHD1-2*01	IGHJ4*01	GCAAGAAGGAGCCATTACTACAGTCATACCTACGGACTCTACTATGCTATAGACTAC	4
	BM51-12	IGHV1-64*01	IGHD1-2*01	IGHJ4*01	GCAAGAAGGAGCCATTACTACAGTCATACCTACGGACTCTACTATGCTATAGACTAC	4
	BM51-13	IGHV1-64*01	IGHD1-2*01	IGHJ4*01	GCAAGAAGGAGCCATTACTACAGTCATACCTACGGACTCTACTATGCTATAGACTAC	4
	BM51-14	IGHV1-64*01	IGHD1-2*01	IGHJ4*01	GCAAGAAGGAGCCATTACTACAGTCATACCTACGGACTCTACTATGCTATAGACTAC	4
	BM51-15	IGHV1-64*01	IGHD1-2*01	IGHJ4*01	GCAAGAAGGAGCCATTACTACAGTCATACCTACGGACTCTACTATGCTATAGACTAC	4
	BM51-16	IGHV1-64*01	IGHD1-2*01	IGHJ4*01	GCAAGAAGGAGCCATTACTACAGTCATACCTACGGACTCTACTATGCTATAGACTAC	4
	BM51-17	IGHV1-64*01	IGHD1-2*01	IGHJ4*01	GCAAGAAGGAGCCATTACTACAGTCATACCTACGGACTCTACTATGCTATAGACTAC	4
	BM51-18	IGHV1-64*01	IGHD1-2*01	IGHJ4*01	GCAAGAAGGAGCCATTACTACAGTCATACCTACGGACTCTACTATGCTATAGACTAC	4
	BM51-19	IGHV1-64*01	IGHD1-2*01	IGHJ4*01	GCAAGAAGGAGCCATTACTACAGTCATACCTACGGACTCTACTATGCTATAGACTAC	4
	BM51-20	IGHV1-64*01	IGHD1-2*01	IGHJ4*01	GCAAGAAGGAGCCATTACTACAGTCATACCTACGGACTCTACTATGCTATAGACTAC	4
	BM51-21	IGHV1-64*01	IGHD1-2*01	IGHJ4*01	GCAAGAAGGAGCCATTACTACAGTCATACCTACGGACTCTACTATGCTATAGACTAC	4
	BM51-22	IGHV1-64*01	IGHD1-2*01	IGHJ4*01	GCAAGAAGGAGCCATTACTACAGTCATACCTACGGACTCTACTATGCTATAGACTAC	4
	BM51-23	IGHV1-64*01	IGHD1-2*01	IGHJ4*01	GCAAGAAGGAGCCATTACTACAGTCATACCTACGGACTCTACTATGCTATAGACTAC	4
	BM51-24	IGHV1-64*01	IGHD1-2*01	IGHJ4*01	GCAAGAAGGAGCCATTACTACAGTCATACCTACGGACTCTACTATGCTATAGACTAC	4
	BM51-25	IGHV1-64*01	IGHD1-2*01	IGHJ4*01	GCAAGAAGGAGCCATTACTACAGTCATACCTACGGACTCTACTATGCTATAGACTAC	4
	BM51-26	IGHV1-64*01	IGHD1-2*01	IGHJ4*01	GCAAGAAGGAGCCATTACTACAGTCATACCTACGGACTCTACTATGCTATAGACTAC	4
	BM51-27	IGHV1-64*01	IGHD1-2*01	IGHJ4*01	GCAAGAAGGAGCCATTACTACAGTCATACCTACGGACTCTACTATGCTATAGACTAC	4
	BM51-28	IGHV1-64*01	IGHD1-2*01	IGHJ4*01	GCAAGAAGGAGCCATTACTACAGTCATACCTACGGACTCTACTATGCTATAGACTAC	4
	BM51-29	IGHV1-64*01	IGHD1-2*01	IGHJ4*01	GCAAGAAGGAGCCATTACTACAGTCATACCTACGGACTCTACTATGCTATAGACTAC	4
	BM51-30	IGHV1-64*01	IGHD1-2*01	IGHJ4*01	GCAAGAAGGAGCCATTACTACAGTCATACCTACGGACTCTACTATGCTATAGACTAC	4
	BM51-31	IGHV1-64*01	IGHD1-2*01	IGHJ4*01	GCAAGAAGGAGCCATTACTACAGTCATACCTACGGACTCTACTATGCTATAGACTAC	4
	BM51-32	IGHV1-64*01	IGHD1-2*01	IGHJ4*01	GCAAGAAGGAGCCATTACTACAGTCATACCTACGGACTCTACTATGCTATAGACTAC	4
	BM51-33	IGHV1-64*01	IGHD1-2*01	IGHJ4*01	GCAAGAAGGAGCCATTACTACAGTCATACCTACGGACTCTACTATGCTATAGACTAC	4
	BM51-34	IGHV1-64*01	IGHD1-2*01	IGHJ4*01	GCAAGAAGGAGCCATTACTACAGTCATACCTACGGACTCTACTATGCTATAGACTAC	4
	BM51-35	IGHV1-22*01	IGHD2-3*01	IGHJ4*01	GCAAGATTAGAGGAATGGTTACTAGGATATTACTATGCTATGGACTAC	4
	BM51-36	IGHV1-62-3*01	IGHD2-3*01	IGHJ4*01	GCAAGAGAGGGAGGCTATGATGGTTACTACGAGGGGAGTGCTATGGACTAC	4
	BM51-37	IGHV1-39*01	IGHD3-2*02	IGHJ4*01	GCAAGATCAGAGGCTTCCTATGCTATGGACTAC	4
	BM51-38	IGHV1-52*01	IGHD2-4*01	IGHJ4*01	GCAAGATATGATTACGACGGGGATCTTATGGACTAC	4
	BM51-39	IGHV1-53*01	IGHD4-1*01	IGHJ4*01	GCAAGAGAGGACTCTTCCTGGGACGACTATGCTATGGACTAC	4
	BM51-40	IGHV1-50*01	IGHD2-10*01	IGHJ4*01	GCAAGAGGAGGAGCCTACTATGGTAACTACCTGGACTAC	4
	BM51-41	IGHV1-54*01	IGHD1-1*01	IGHJ4*01	GCAAGAGCTAGTAGCTACGCTATGGACTAC	4
	BM51-42	IGHV5-17*01	IGHD1-1*01	IGHJ4*01	GCAAGGAAATACTACGGTAGTAGCTACGATGCTATGGACTAC	4
	BM51-43	IGHV1-52*01	IGHD1-1*01	IGHJ4*01	GCAAGATCGCCTACGGTAGTAGCTGGAGACTATGCTATGGACTAC	4
	BM51-44	IGHV1-55*01	IGHD2-3*01	IGHJ4*01	GCAAGACCTGATGGTTACTATGCTATGGACTAC	4
	BM51-45	IGHV1-74*01	IGHD2-3*01	IGHJ4*01	GCAATGATGGTTACTACGAGGGGGCTATGGACTAC	5
	BM51-46	IGHV1-74*01	IGHD2-3*01	IGHJ4*01	GCAATGATGGTTACTACGAGGGGGCTATGGACTAC	5
	BM51-47	IGHV1-5*01	IGHD1-1*01	IGHJ4*01	ACAAGATCTTTACTACGGTAGTAGCTACGGCGACTAGGTGCTATGGACTAC	5
	BM51-48	IGHV1-72*01	IGHD1-1*01	IGHJ4*01	GCAAGAAGCCTTTATTACTACGGTAGTAGCTACGATGCTATGGACTAC	5
	BM51-49	IGHV1-34*01	IGHD3-3*01	IGHJ4*01	GCAAGAGAGGGGACTGTCCCCTATGCTATGGACTAC	6
	BM51-50	IGHV1-36*01	IGHD2-4*01	IGHJ4*01	GCAAGATATGATTACGACGATGCTATGGACTAC	6
	BM51-51	IGHV1-26*01	IGHD2-3*01	IGHJ4*01	GCAAGATGGAATGATGGTTACTTCTATGCTATGGACTAC	4
	BM51-52	IGHV5-2*01	IGHD2-4*01	IGHJ4*01	GCAAGACAGACCCGGATTACGACGACGCCCGGTATTACTATGCTATGGACTAC	4
	BM51-53	IGHV1-56*01	IGHD1-1*01	IGHJ4*01	GCAAGATCGATTGATTACTACGGTAGCGAGATGGACTAC	4
	BM51-54	IGHV1-55*01	IGHD2-1*01	IGHJ4*01	GCTCCTTATGGTAAAGGAAATATTACTATGCTATGGACTAC	4
	BM51-55	IGHV1-74*01	IGHD1-1*01	IGHJ4*01	GCAATATCGGATTACTACGGTAGTAGCTACGATGCTATGGACTAC	4
	BM51-56	IGHV1-26*01	IGHD1-1*01	IGHJ4*01	GCAAGAATTCACTACGGTAGGGATTACTATGCTATGGACTAC	7
	BM51-57	IGHV1-18*01	IGHD4-1*01	IGHJ4*01	GCAAGATGGGACGGTTACGATGCTATGGACTAC	4
	BM51-58	IGHV1-81*01	IGHD4-1*01	IGHJ4*01	GCAAGATGTTACTGGGACGTAGTGAATTACTATGCTATGGACTAC	4
	BM51-59	IGHV1-69*02	IGHD3-3*01	IGHJ4*01	GCAAGAGGGGACTGGGACTAC	4
	BM51-60	IGHV1-26*01	IGHD4-1*01	IGHJ4*01	GCAAGATTAGGCTGGGACGACTATGCTATGGACTAC	4
	BM51-61	IGHV1-26*01	IGHD4-1*01	IGHJ4*01	GCAAGATTAGGCTGGGACGACTATGCTATGGACTAC	4
	BM51-62	IGHV1-78*01	IGHD4-1*01	IGHJ4*01	GCAAGATCTGTGGGACCGTATGCTATGGACTAC	4
	BM51-63	IGHV1-78*01	IGHD4-1*01	IGHJ4*01	GCAAGATCTGTGGGACCGTATGCTATGGACTAC	4
