# Supplementary material for: B-Cell-Specific Myd88 L252P Expression Causes a Premalignant Gammopathy Resembling IgM MGUS
Source: Front Immunol. 2020 Dec 1;11:602868. doi: 10.3389/fimmu.2020.602868 (PMC7747680; doi:10.3389/fimmu.2020.602868)
Supplement: Supplementary file 3 [file Table_3.xlsx]

## Sheet: Results
CD19-Cre^ERT2;Myd88^LP		mouse #5	mouse #2	mouse #3	mouse #1	mouse #4
Majority.protein.IDs	Gene.names	Intensity.Sample02_51_IgM	Intensity.Sample03_47_IgM	Intensity.Sample07_48_IgM	Intensity.Sample11_49_IgM	Intensity.Sample13_50_IgM	Genes	Isotype
Q792Z1	Try10	158910000	0	0	342500000	35286000	Try10	Misc_Try10
Q921I1;E9Q035	Tf;Gm20425	3464400000	1420100000	2335900000	9309700000	4530700000	Tf	Misc_Serotransferrin
F6YWA3;E9Q8X6;P41438-2;P41438	Slc19a1	55756000	0	0	80384000	17511000	Slc19a1	Misc_Reduced folate transporter
Q9DBD0;D3YY36	Ica;1300017J02Rik	2194200000	1547800000	2711800000	2967600000	4977900000	Ica	Misc_Inhibitor of carbonic anhydrase
Q9QWK4	Cd5l	1179400000	1156300000	4323500000	2274900000	3380300000	Cd5l	Misc_CD5 antigen-like
Q01339	Apoh	622160000	489990000	3431400000	2197300000	566710000	Apoh	Misc_Beta-2-glycoprotein 1
A0A075B5P6;A0A075B6A0	Ighm	27872000000	35185000000	50582000000	76899000000	69147000000	Ighm	Isotype_mu
P01872;P01872-2	Ighm	0	0	0	0	6815200	Ighm	Isotype_mu
A0A0B4J1K5	Iglv3	257550000	13761000	48005000	31623000	74284000	Iglv3	Isotype_lambda
Q99JC1;P01844	Iglc2	22006000	8718200	15024000	3646900	39378000	Iglc2	Isotype_lambda
A0A075B5J7;A0A0G2JF45	Igkv14-130	0	5440200	18737000	19774000	23211000	Igkv14-130	Isotype_kappa
A0A075B5J9;A0A075B5K3;A0A0G2JFA8;A0A0G2JDN5	Igkv17-127;Igkv17-121	16843000	0	0	18010000	7975300	Igkv17-127	Isotype_kappa
A0A075B5K0	Igkv14-126	0	84534000	20592000	26320000	77548000	Igkv14-126	Isotype_kappa
A0A075B5K2;A0A0G2JDR3	Igkv9-124	44085000	17119000	59909000	9709500	89302000	Igkv9-124	Isotype_kappa
A0A075B5K5;P01628;P01627	Igkv2-112;Gm5153	0	3863300	19789000	0	0	Igkv2-112	Isotype_kappa
A0A075B5K6;P03976	Igkv2-109	0	0	47849000	61517000	260050000	Igkv2-109	Isotype_kappa
A0A075B5K7;A0A0G2JG36	Igkv14-100	16041000	6623600	0	51586000	0	Igkv14-100	Isotype_kappa
A0A075B5L1	Igkv10-94	19369000	0	25114000	9110000	0	Igkv10-94	Isotype_kappa
A0A075B5L4;A0A0G2JGW8	Igkv12-89	0	0	28511000	7009100	44204000	Igkv12-89	Isotype_kappa
A0A075B5L7	Igkv4-80	3315000	16971000	96465000	0	50501000	Igkv4-80	Isotype_kappa
A0A075B5M1;A0A0G2JFU6	Igkv4-63	1876200	221640000	245610000	45126000	657750000	Igkv4-63	Isotype_kappa
A0A075B5M2;A0A0G2JH00	Igkv4-61	0	68196000	0	56866000	48050000	Igkv4-61	Isotype_kappa
A0A075B5M3;A0A0G2JGI6;P01680	Igkv4-58	8236000	13110000	0	0	0	Igkv4-58	Isotype_kappa
A0A075B5M7;A0A0G2JDV4	Igkv5-39	6582700000	2072300000	1951200000	2328200000	4497500000	Igkv5-39	Isotype_kappa
A0A075B5M8;A0A0G2JEI7	Igkv12-38	0	0	27834000	126960000	0	Igkv12-38	Isotype_kappa
A0A075B5N3;A0A0G2JE47	Igkv8-28	68099000	8306200	16917000	66512000	121640000	Igkv8-28	Isotype_kappa
A0A075B5N4;A0A0G2JF28	Igkv8-27	7769800	9991500	16603000	25690000	19099000	Igkv8-27	Isotype_kappa
A0A075B5N7;A0A0G2JGY3	Igkv6-13	454850000	747780000	620830000	376240000	1011900000	Igkv6-13	Isotype_kappa
A0A075B5P1	Igkv3-1	0	0	4317200	2072800	0	Igkv3-1	Isotype_kappa
A0A075B677;A0A0G2JFC6	Igkv4-53	54688000	36866000	26624000	28179000	20993000	Igkv4-53	Isotype_kappa
A0A075B6D5;A0A0G2JFZ3	Igkv19-93	0	6908400	44710000	30064000	64007000	Igkv19-93	Isotype_kappa
A0A0A6YYE7	Igkv4-57	0	189590000	171100000	0	0	Igkv4-57	Isotype_kappa
A0A0B4J1H6;P01630	Igkv2-137	183160000	168060000	366460000	445730000	1159700000	Igkv2-137	Isotype_kappa
A0A0B4J1H7	Igkv1-135	110120000	791180000	133850000	65934000	361510000	Igkv1-135	Isotype_kappa
A0A0B4J1H9	Igkv1-132	9775500	0	0	0	0	Igkv1-132	Isotype_kappa
A0A0B4J1I0;A0A075B5K8;F6XWB2	Igkv1-110;Igkv1-99;Igkv1-115	438720000	1186900000	4519700000	0	4270500	Igkv1-110	Isotype_kappa
A0A0B4J1I1	Igkv16-104	14759000	1973900	0	8696800	7137100	Igkv16-104	Isotype_kappa
A0A0B4J1I5	Igkv4-70	0	1212300000	0	0	0	Igkv4-70	Isotype_kappa
A0A0B4J1I7	Igkv4-68	4235700	2038900	0	0	8661600	Igkv4-68	Isotype_kappa
A0A0B4J1I9;P04945	Igkv4-55	0	0	0	20202000	0	Igkv4-55	Isotype_kappa
A0A0B4J1J2	Igkv5-43	0	4106000	0	0	0	Igkv5-43	Isotype_kappa
A0A140T8P2;A0A075B5N2;A0A0G2JEI6;P01634	Igkv6-29	107440000	35211000	0	84330000	40531000	Igkv6-29	Isotype_kappa
J3QMZ0	Igkv4-54	0	6985700	0	0	0	Igkv4-54	Isotype_kappa
P01654;P01656;P01655;A0A075B5P0	Igkv3-2	7141500	35883000	0	32880000	0	Igkv3-2	Isotype_kappa
P01663;P01662;A0A075B5N8;A0A0G2JGN0;P01661	Igkv3-10	31118000	11562000	12999000	81047000	31574000	Igkv3-10	Isotype_kappa
P01678;P01677;P01676;P01675;A0A075B5L5;A0A0G2JGE7;P01679	Igkv4-86	5877400	11484000	19997000	7284500	62789000	Igkv4-86	Isotype_kappa
P01837		21707000000	23459000000	20747000000	22862000000	7970900000	P01837	Isotype_kappa
P01592	Igj	411020000	168920000	322070000	325930000	408200000	Igj	Isotype_jota
A0A075B5P3;A0A0A6YVP0	Ighg2b	11604000000	9021200000	1583500000	3377100000	8609100000	Ighg2b	Isotype_gamma
A0A075B5P4;A0A0A6YWR2;P01868;P01869	Ighg1	373250000	236820000	395090000	676630000	340290000	Ighg1	Isotype_gamma
A0A075B5P5;A0A1Y7VJN6;P03987-2;P03987	Ighg3	7318600	1864100000	1983700000	470320000	1533000000	Ighg3	Isotype_gamma
A0A0A6YY53;F6TQW2;P01864	Ighg2c	1839300000	1434500000	60338000	240660000	412600000	Ighg2c	Isotype_gamma
P01867-2;P01867	Igh-3	15605000	0	0	0	0	Igh-3	Isotype_gamma
A0A0A6YXD7;A0A0A6YW14;P01881;P01882	Ighd	0	544900000	42246000	0	0	Ighd	Isotype_delta
A0A075B6A3;A0A0A6YXW6;P01878	Igha	198310000	105530000	648520000	382280000	91427000	Igha	Isotype_alpha
A0A075B5P9	Ighv5-4	20017000	0	8162000	12890000	32529000	Ighv5-4	IGHV
A0A075B5Q0;P18526	Ighv5-6	6597200000	269040000	249060000	536710000	205010000	Ighv5-6	IGHV
A0A075B5Q2	Ighv5-9	0	0	0	5082400	0	Ighv5-9	IGHV
A0A075B5Q3;A0A0A6YY69;A0A075B5Q1	Ighv2-5;Ighv2-4	8754300	14701000	16509000	13812000	68802000	Ighv2-5	IGHV
A0A075B5Q4	Ighv5-12	4418000	32954000	55421000	13987000	11483000	Ighv5-12	IGHV
A0A075B5Q5;A0A075B5Q7;A0A0A6YWY9	Ighv2-9;Ighv2-6-8	0	0	0	92996000	0	Ighv2-9	IGHV
A0A075B5Q6;A0A0A6YVS4	Ighv5-9-1	427170000	43765000	118320000	226750000	723390000	Ighv5-9-1	IGHV
A0A075B5R0;A0A0B4J1P4	Ighv5-16	4150800	322490000	4308000000	190500000	94928000	Ighv5-16	IGHV
A0A075B5R1	Ighv5-17	0	0	0	0	10247000	Ighv5-17	IGHV
A0A075B5R2	Ighv7-3	45985000	166270000	316670000	125870000	238710000	Ighv7-3	IGHV
A0A075B5R3;A0A0A6YX91	Ighv7-2	0	0	0	1924900	0	Ighv7-2	IGHV
A0A075B5R4	Ighv14-1	0	16368000	0	0	0	Ighv14-1	IGHV
A0A075B5R5;P01812	Ighv4-1	0	7418300	220710000	464040000	364300000	Ighv4-1	IGHV
A0A075B5R8;A0A075B5R6	Ighv11-2;Ighv11-1	0	91519000	7778400	42383000	436800000	Ighv11-2	IGHV
A0A075B5R7	Ighv14-2	227090000	1189400000	858470000	844910000	255790000	Ighv14-2	IGHV
A0A075B5R9	Ighv14-3	3017300	0	0	0	0	Ighv14-3	IGHV
A0A075B5S1;A0A0B4J1P3	Ighv9-1	0	14880000	2967600	0	0	Ighv9-1	IGHV
A0A075B5S2;P01790;P01794;P01791;P01788;P01787	Ighv7-1	137120000	9784100	111170000	88749000	59463000	Ighv7-1	IGHV
A0A075B5S4;A0A0A6YWL2	Ighv3-3	2282700	28911000	0	0	0	Ighv3-3	IGHV
A0A075B5S5;A0A0A6YXL5	Ighv7-4	0	17382000	0	4899000	0	Ighv7-4	IGHV
A0A075B5S6	Ighv3-1	0	50543000	14870000	127880000	90182000	Ighv3-1	IGHV
A0A075B5S9;A0A0A6YWH6	Ighv9-4	0	0	0	3435700	0	Ighv9-4	IGHV
A0A075B5T2	Ighv6-3	164100000	102050000	278130000	347700000	801770000	Ighv6-3	IGHV
A0A075B5T3;A0A0A6YWS9	Ighv6-6;Ighv6-5	303500000	138400000	211180000	1385300000	379920000	Ighv6-6	IGHV
A0A075B5T5	Ighv1-5	13321000	3413100	6000100	36686000	8139300	Ighv1-5	IGHV
A0A075B5T6	Ighv10-3	0	0	0	0	25610000	Ighv10-3	IGHV
A0A075B5U6;A0A0A6YX66;A0A075B5V4;A0A0A6YW32	Ighv1-20;Ighv1-37	22512000	49328000	0	8300700	0	Ighv1-20	IGHV
A0A075B5U7	Ighv1-22	0	0	0	20719000	0	Ighv1-22	IGHV
A0A075B5V5	Ighv1-39	12225000	6005800	0	9523000	0	Ighv1-39	IGHV
A0A075B5V6;A0A0A6YY38	Ighv1-42	508490000	6614600000	490820000	4267800000	2230400000	Ighv1-42	IGHV
A0A075B5V7;A0A0A6YXN5	Ighv1-43	11846000	4267000	4481200	10527000	0	Ighv1-43	IGHV
A0A075B5V8;A0A0A6YY41	Ighv1-47	4213600	177030000	64189000	0	0	Ighv1-47	IGHV
A0A075B5V9;A0A0A6YWX2	Ighv1-49	0	0	0	0	2356900	Ighv1-49	IGHV
A0A075B5W2;A0A0A6YXC3	Ighv1-52	59847000	1473000000	217550000	170850000	93090000	Ighv1-52	IGHV
A0A075B5W3	Ighv1-53	89329000	284930000	191780000	188880000	559230000	Ighv1-53	IGHV
A0A075B5W6	Ighv1-55	12979000	0	0	22243000	0	Ighv1-55	IGHV
A0A075B5X0;A0A0A6YXE0	Ighv1-59	1634500	0	0	0	0	Ighv1-59	IGHV
A0A075B5X3	Ighv1-64	0	0	0	4440700	0	Ighv1-64	IGHV
A0A075B5X5	Ighv1-66	0	0	8384300	0	0	Ighv1-66	IGHV
A0A075B5X7;A0A0G2JFS5	Ighv1-69	511410000	0	271470000	116000000	0	Ighv1-69	IGHV
A0A075B5X9;P01754;P01751;P01753	Ighv1-72;Ighv1-62-3	148680000	6751800	6944700	0	48931000	Ighv1-72	IGHV
A0A075B678;A0A075B5Y0;A0A075B5W4;A0A0A6YXA3	Ighv8-14;Ighv8-13;Ighv8-6	11222000	32285000	3335400	0	12672000	Ighv8-14	IGHV
A0A075B5Y1;A0A0G2JGK2;P01750	Ighv1-74	1562400	0	0	12064000	0	Ighv1-74	IGHV
A0A075B5Y4	Ighv1-81	28688000	131530000	2451500000	182560000	5429100000	Ighv1-81	IGHV
A0A075B674;A0A0G2JGN3	Ighv1-78	0	2868900	0	45850000	0	Ighv1-78	IGHV
A0A075B680;A0A0G2JFL3;A0A0A6YXZ4	Ighv1-62-2	34216000	24265000	342820000	143100000	143830000	Ighv1-62-2	IGHV
A0A075B6A7	Ighv2-6	20201000	0	0	11946000	9762300	Ighv2-6	IGHV
A0A087WPN7;A0A0A6YWN3	Ighv13-2	4545200	14496000	4380200	22479000	40503000	Ighv13-2	IGHV
A0A0A0MQC1	Ighv3-5	16831000	13247000	6129200	33564000	35256000	Ighv3-5	IGHV
A0A0A6YWI9	Ighv1-11	141120000	50895000	0	14176000	176640000	Ighv1-11	IGHV
A0A0A6YWU3	Ighv6-7	2078300	131690000	0	24739000	4640600	Ighv6-7	IGHV
A0A0A6YXA5	Ighv1-15	100680000	27418000	20738000	310190000	1828300000	Ighv1-15	IGHV
A0A0A6YXN4;A0A075B5U4	Ighv1-18	25750000	76420000	63410000	55266000	11117000	Ighv1-18	IGHV
A0A0A6YXQ0	Ighv8-8	262570000	29315000	48898000	0	72738000	Ighv8-8	IGHV
A0A0B4J1J5	Ighv9-3	3824800	14707000	0	185100000	4793100	Ighv9-3	IGHV
A0A0B4J1J6	Ighv10-1	14399000	26886000	31709000	132590000	276780000	Ighv10-1	IGHV
A0A0B4J1M0;A0A0G2JGS9	Ighv1-77	22661000	0	100830000	259620000	50118000	Ighv1-77	IGHV
A0A0B4J1N0;A0A0G2JFE9	Ighv1-76	244930000	23615000	59239000	336940000	68553000	Ighv1-76	IGHV
A0A0G2JDE1;A0A075B5X8	Ighv8-12	0	55883000	23155000	0	139070000	Ighv8-12	IGHV
P01749	Ighv1-61	0	8433700	0	0	0	Ighv1-61	IGHV
P18531;A0A075B5S8	Ighv3-6	0	0	0	10844000	0	Ighv3-6	IGHV
P07724	Alb	841880000	2292400000	2133900000	1489600000	8749000000	Alb	CONT_Albumin
B8JJM5;B8JJN0;P04186;F6VQX8;F6XQ00;B8JJM6;H3BK95	Cfb;Gm20547	760590000	590720000	307400000	267350000	374620000	Cfb	Complement factors
E9Q8I0;P06909;D6RGQ0;E9Q8H9;A0A0A6YWP4;A0A0A6YVP8	Cfh	3698200000	4530900000	9953400000	12139000000	3995200000	Cfh	Complement factors
P11680	Cfp	2530200	1564300	4488700	87714000	6703600	Cfp	Complement factors
Q61129	Cfi	0	1418400	17055000	29246000	0	Cfi	Complement factors
