# Supplementary material for: B-Cell-Specific Myd88 L252P Expression Causes a Premalignant Gammopathy Resembling IgM MGUS
Source: Front Immunol. 2020 Dec 1;11:602868. doi: 10.3389/fimmu.2020.602868 (PMC7747680; doi:10.3389/fimmu.2020.602868)
Supplement: Supplementary file 4 [file Table_4.xlsx]

## Sheet: S4C, S9A CD19 Myd88 Ig
	Sequence number	Sequence ID	V-DOMAIN Functionality	V-GENE and allele	V-REGION score	V-REGION identity %	V-REGION identity nt	J-GENE and allele	J-REGION score	J-REGION identity %	J-REGION identity nt	D-GENE and allele	D-REGION reading frame	CDR1-IMGT length	CDR2-IMGT length	CDR3-IMGT length	CDR-IMGT lengths	FR-IMGT lengths	AA JUNCTION	JUNCTION frame	Orientation	V-DOMAIN Functionality comment	V-REGION potential ins/del	J-GENE and allele comment	Sequence	5prime trimmed-n nb	3prime trimmed-n nb	Analysed sequence length	Sequence analysis category
Supplemental Figure 4C, 9A	1	CD19,Myd88-Ig-01.fa	unproductive	Musmus IGHV1-74*01 F	1138	88.54	255/288 nt	Musmus IGHJ4*01 F	216	88.89	48/54 nt	Musmus IGHD2-3*01 F	3	8	8	X	8.8.X	[25.17.38.11]	CAMMVTTR#AMDYW	out-of-frame	-				accctcactaaagggactagtcctgcaggtttaaacgaattcgcccttaggcctggggcttcagtgaaggtgtcctgcaaggcttctggctacaccttcaccagctactggatgcactgggtgaagcagaggcctggccaaggccttgagtggattggaaggattcatccttctgatagtgatactaactacaatcaaaagttcaagggcaaggccacattgactgtagacaaatcctccagcacagcctacatgcagctcagcagcctgacatctgaggactctgcggtctattactgtgcaatgatggttactacgagggggctatggactactggggtcaaggaacctcagtcaccgtctcctcaggtaagaatggcctctccaggtctttatttt…	0	0	1177	3 (complrev_noindelsearch)
	2	CD19,Myd88-Ig-02.fa	unproductive	Musmus IGHV1-74*01 F	1138	88.54	255/288 nt	Musmus IGHJ4*01 F	216	88.89	48/54 nt	Musmus IGHD2-3*01 F	3	8	8	X	8.8.X	[25.17.38.11]	CAMMVTTR#AMDYW	out-of-frame	-				accctcactaaagggactagtcctgcaggtttaaacgaattcgcccttaggcctggggcttcagtgaaggtgtcctgcaaggcttctggctacaccttcaccagctactggatgcactgggtgaagcagaggcctggccaaggccttgagtggattggaaggattcatccttctgatagtgatactaactacaatcaaaagttcaagggcaaggccacattgactgtagacaaatcctccagcacagcctacatgcagctcagcagcctgacatctgaggactctgcggtctattactgtgcaatgatggttactacgagggggctatggactactggggtcaaggaacctcagtcaccgtctcctcaggtaagaatggcctctccaggtctttatttt…	0	0	1177	3 (complrev_noindelsearch)
	3	CD19,Myd88-Ig-03.fa	unproductive	Musmus IGHV1-74*01 F	1138	88.54	255/288 nt	Musmus IGHJ4*01 F	216	88.89	48/54 nt	Musmus IGHD2-3*01 F	3	8	8	X	8.8.X	[25.17.38.11]	CAMMVTTR#AMDYW	out-of-frame	-				tcactaagggactagtcctgcaggtttaaacgaattcgcccttaggcctggggcttcagtgaaggtgtcctgcaaggcttctggctacaccttcaccagctactggatgcactgggtgaagcagaggcctggccaaggccttgagtggattggaaggattcatccttctgatagtgatactaactacaatcaaaagttcaagggcaaggccacattgactgtagacaaatcctccagcacagcctacatgcagctcagcagcctgacatctgaggactctgcggtctattactgtgcaatgatggttactacgagggggctatggactactggggtcaaggaacctcagtcaccgtctcctcaggtaagaatggcctctccaggtctttatttttaacc…	0	0	1176	3 (complrev_noindelsearch)
	4	CD19,Myd88-Ig-04.fa	unproductive	Musmus IGHV1-74*01 F	1138	88.54	255/288 nt	Musmus IGHJ4*01 F	216	88.89	48/54 nt	Musmus IGHD2-3*01 F	3	8	8	X	8.8.X	[25.17.38.11]	CAMMVTTR#AMDYW	out-of-frame	-				tcactaagggactagtcctgcaggtttaaacgaattcgcccttaggcctggggcttcagtgaaggtgtcctgcaaggcttctggctacaccttcaccagctactggatgcactgggtgaagcagaggcctggccaaggccttgagtggattggaaggattcatccttctgatagtgatactaactacaatcaaaagttcaagggcaaggccacattgactgtagacaaatcctccagcacagcctacatgcagctcagcagcctgacatctgaggactctgcggtctattactgtgcaatgatggttactacgagggggctatggactactggggtcaaggaacctcagtcaccgtctcctcaggtaagaatggcctctccaggtctttatttttaacc…	0	0	1176	3 (complrev_noindelsearch)
	5	CD19,Myd88-Ig-05.fa	unproductive (see comment)	Musmus IGHV1-5*01 F	1165	89.58	258/288 nt	Musmus IGHJ4*01 F	207	87.04	47/54 nt	Musmus IGHD1-1*01 F	2	8	8	17	8.8.17	[25.17.38.11]	CTRSLLR**LRRLGAMDYW	in-frame	-	rearranged sequence, stop codons			accctcactaaagggactagtcctgcaggtttaaacgaattcgcccttaggcctggggcttcagtgaagatgtcctgcaagacttctggctacacatttaccagctactggatgcactgggtaaaacagaggcctggacagggtctggaatggataggggctatttatcctggaaatagtgatactagctacaaccagaagttcaagggcaaggccaaactgactgcagtcacatccgccagcactgcctacatggagctcagcagcctgacaaatgaggactctgcggtctattactgtacaagatctttactacggtagtagctacggcgactaggtgctatggactactggggtcaaggaacctcagtcaccgtctcctcaggtaagaatggcctc…	0	0	1173	3 (complrev_noindelsearch)
	6	CD19,Myd88-Ig-06.fa	unproductive (see comment)	Musmus IGHV1-5*01 F	1165	89.58	258/288 nt	Musmus IGHJ4*01 F	207	87.04	47/54 nt	Musmus IGHD1-1*01 F	2	8	8	17	8.8.17	[25.17.38.11]	CTRSLLR**LRRLGAMDYW	in-frame	-	rearranged sequence, stop codons			accctcactaaagggactagtcctgcaggtttaaacgaattcgcccttaggcctggggcttcagtgaagatgtcctgcaagacttctggctacacatttaccagctactggatgcactgggtaaaacagaggcctggacagggtctggaatggataggggctatttatcctggaaatagtgatactagctacaaccagaagttcaagggcaaggccaaactgactgcagtcacatccgccagcactgcctacatggagctcagcagcctgacaaatgaggactctgcggtctattactgtacaagatctttactacggtagtagctacggcgactaggtgctatggactactggggtcaaggaacctcagtcaccgtctcctcaggtaagaatggcctc…	0	0	1173	3 (complrev_noindelsearch)
	7	CD19,Myd88-Ig-07.fa	productive	Musmus IGHV1-72*01 F	1138	88.54	255/288 nt	Musmus IGHJ4*01 F	243	94.44	51/54 nt	Musmus IGHD1-1*01 F	3	8	8	16	8.8.16	[25.17.38.11]	CARSLYYYGSSYDAMDYW	in-frame	-				ataccctcactaaagggactagtcctgcaggtttaaacgaattcgcccttaggcctggggcttcagtgaagctgtcctgcaaggcttctggctacaccttcaccagctactggatgcactgggtgaagcagaggcctggacgaggccttgagtggattggaaggattgatcctaatagtggtggtactaagtacaatgagaagttcaagagcaaggccacactgactgtagacaaaccctccagcacagcctacatgcagctcagcagcctgacatctgaggactctgcggtctattattgtgcaagaagcctttattactacggtagtagctacgatgctatggactactggggtcaaggaacctcagtcaccgtctcctcaggtaagaatggcctct…	0	0	1180	3 (complrev_noindelsearch)
	8	CD19,Myd88-Ig-08.fa	productive	Musmus IGHV1-72*01 F	1138	88.54	255/288 nt	Musmus IGHJ4*01 F	243	94.44	51/54 nt	Musmus IGHD1-1*01 F	3	8	8	16	8.8.16	[25.17.38.11]	CARSLYYYGSSYDAMDYW	in-frame	-				ataccctcactaaagggactagtcctgcaggtttaaacgaattcgcccttaggcctggggcttcagtgaagctgtcctgcaaggcttctggctacaccttcaccagctactggatgcactgggtgaagcagaggcctggacgaggccttgagtggattggaaggattgatcctaatagtggtggtactaagtacaatgagaagttcaagagcaaggccacactgactgtagacaaaccctccagcacagcctacatgcagctcagcagcctgacatctgaggactctgcggtctattattgtgcaagaagcctttattactacggtagtagctacgatgctatggactactggggtcaaggaacctcagtcaccgtctcctcaggtaagaatggcctct…	0	0	1180	3 (complrev_noindelsearch)
	9	CD19,Myd88-Ig-09.fa	productive	Musmus IGHV1-34*01 F	1129	88.19	254/288 nt	Musmus IGHJ4*01 F	234	92.59	50/54 nt	Musmus IGHD2-13*01 F	1	8	8	12	8.8.12	[25.17.38.11]	CAREGTVPYAMDYW	in-frame	-				gtccactgaattgtaatacgactccctatagggcgaattgaatttagcggccgcgaattcgcccttaggcctggggcttcagtgaagatgtcctgcaaggtttctggctacacattcactgactactacatgcactgggtgaagcagagccatggaaagagccttgagtggattggatatatttatcctaacaatggtggtaatggctacaaccagaagttcaagggcaaggccacattgactgtagacaagtcctccagcacagcctacatggagctccgcagcctgacatctgaggactctgcagtctattactgtgcaagagaggggactgtcccctatgctatggactactggggtcaaggaacctcagtcaccgtctcctcaggtaagaatggc…	0	0	1001	3 (complrev_noindelsearch)
	10	CD19,Myd88-Ig-10.fa	productive	Musmus IGHV1-34*01 F	1129	88.19	254/288 nt	Musmus IGHJ4*01 F	234	92.59	50/54 nt	Musmus IGHD2-13*01 F	1	8	8	12	8.8.12	[25.17.38.11]	CAREGTVPYAMDYW	in-frame	-				gtccactgaattgtaatacgactccctatagggcgaattgaatttagcggccgcgaattcgcccttaggcctggggcttcagtgaagatgtcctgcaaggtttctggctacacattcactgactactacatgcactgggtgaagcagagccatggaaagagccttgagtggattggatatatttatcctaacaatggtggtaatggctacaaccagaagttcaagggcaaggccacattgactgtagacaagtcctccagcacagcctacatggagctccgcagcctgacatctgaggactctgcagtctattactgtgcaagagaggggactgtcccctatgctatggactactggggtcaaggaacctcagtcaccgtctcctcaggtaagaatggc…	0	0	1001	3 (complrev_noindelsearch)
	11	CD19,Myd88-Ig-11.fa	productive	Musmus IGHV1-36*01 F	1138	88.54	255/288 nt	Musmus IGHJ4*01 F	243	94.44	51/54 nt	Musmus IGHD2-4*01 F	3	8	8	11	8.8.11	[25.17.38.11]	CARYDYDDAMDYW	in-frame	-				attacgcctagctgcgtaaagggggatttgctctaaggcgattaagttgggtaacgccagggttttcccagtcaagacgttgtaaaacgacggccagtgaattgtaatacgactcactatagggcgaattgaatttagcggccgcgaattcgcccttaggcctggggcttcagtgaagatatcctgtaaggcttctggattcacattcactgactactacatgcactgggtgaagcagagccatggaaagagccttgagtggattggacttgtttatccttacaatggtggtactagctacaaccagaagttcaagggcaaggccacattgactgtagacacatcctccagcacagcctacatggagctaaacagcctgacttctgaggactctgcggt…	0	0	1085	3 (complrev_noindelsearch)
	12	CD19,Myd88-Ig-12.fa	productive	Musmus IGHV1-36*01 F	1138	88.54	255/288 nt	Musmus IGHJ4*01 F	243	94.44	51/54 nt	Musmus IGHD2-4*01 F	3	8	8	11	8.8.11	[25.17.38.11]	CARYDYDDAMDYW	in-frame	-				attacgcctagctgcgtaaagggggatttgctctaaggcgattaagttgggtaacgccagggttttcccagtcaagacgttgtaaaacgacggccagtgaattgtaatacgactcactatagggcgaattgaatttagcggccgcgaattcgcccttaggcctggggcttcagtgaagatatcctgtaaggcttctggattcacattcactgactactacatgcactgggtgaagcagagccatggaaagagccttgagtggattggacttgtttatccttacaatggtggtactagctacaaccagaagttcaagggcaaggccacattgactgtagacacatcctccagcacagcctacatggagctaaacagcctgacttctgaggactctgcggt…	0	0	1085	3 (complrev_noindelsearch)
	13	CD19,Myd88-Ig-13.fa	productive	Musmus IGHV1-26*01 F	1156	89.24	257/288 nt	Musmus IGHJ4*01 F	252	96.30	52/54 nt	Musmus IGHD2-3*01 F	3	8	8	13	8.8.13	[25.17.38.11]	CARWNDGYFYAMDYW	in-frame	-				aaccctcactaaagggactagtcctgcaggtttaaacgaattcgcccttaggcctggggcttcagtgaagatatcctgtaaggcttctggatacacgttcactgactactacatgaactgggtgaagcagagccatggaaagagccttgagtggattggagatattaatcctaacaatggtggtactagctacaaccagaagttcaagggcaaggccacattgactgtagacaagtcctccagcacagcctacatggagctccgcagcctgacatctgaggactctgcagtctattactgtgcaagatggaatgatggttacttctatgctatggactactggggtcaaggaacctcagtcaccgtctcctcaggtaagaatggcctctccaggtcttt…	0	0	1170	3 (complrev_noindelsearch)
	14	CD19,Myd88-Ig-14.fa	productive	Musmus IGHV1-26*01 F	1156	89.24	257/288 nt	Musmus IGHJ4*01 F	252	96.30	52/54 nt	Musmus IGHD2-3*01 F	3	8	8	13	8.8.13	[25.17.38.11]	CARWNDGYFYAMDYW	in-frame	-				aaccctcactaaagggactagtcctgcaggtttaaacgaattcgcccttaggcctggggcttcagtgaagatatcctgtaaggcttctggatacacgttcactgactactacatgaactgggtgaagcagagccatggaaagagccttgagtggattggagatattaatcctaacaatggtggtactagctacaaccagaagttcaagggcaaggccacattgactgtagacaagtcctccagcacagcctacatggagctccgcagcctgacatctgaggactctgcagtctattactgtgcaagatggaatgatggttacttctatgctatggactactggggtcaaggaacctcagtcaccgtctcctcaggtaagaatggcctctccaggtcttt…	0	0	1170	3 (complrev_noindelsearch)
	15	CD19,Myd88-Ig-15.fa	unproductive (see comment)	Musmus IGHV5-2*01 F (see comment)	877	78.47	226/288 nt	Musmus IGHJ4*01 F	270	100.00	54/54 nt	Musmus IGHD2-4*01 F	3	8	8	X	8.8.X	[25.17.38.11]	CARQTRITTTP#YYYAMDYW	out-of-frame	-	rearranged sequence, stop codons	low V-REGION identity (78.47%)		acgggctcgtgaattgctaatccgactccactatagggcgaattgaatttagcggccgcgaaattcgcccttgtggagtccgggggaggcttagtgcagcctggagagtccctgaaactctcctgtgaatccaatgaatacgaattcccttccccatgacatgtcttgggtccgcaagactccggagaagaggctggagttggtcgcagccattaatagtgatggtggtagcacctactatccagacaccatggagagacgattcatcatctccagagacaataccaagaagaccctgtacctgcaaatgagcagtctgaggtctgaggacacagccttgtattactgtgcaagacagacccggattacgacgacgcccggtattactatgctatggac…	0	0	1046	3 (complrev_noindelsearch)
	16	CD19,Myd88-Ig-16.fa	unproductive (see comment)	Musmus IGHV5-2*01 F (see comment)	877	78.47	226/288 nt	Musmus IGHJ4*01 F	270	100.00	54/54 nt	Musmus IGHD2-4*01 F	3	8	8	X	8.8.X	[25.17.38.11]	CARQTRITTTP#YYYAMDYW	out-of-frame	-	rearranged sequence, stop codons	low V-REGION identity (78.47%)		acgggctcgtgaattgctaatccgactccactatagggcgaattgaatttagcggccgcgaaattcgcccttgtggagtccgggggaggcttagtgcagcctggagagtccctgaaactctcctgtgaatccaatgaatacgaattcccttccccatgacatgtcttgggtccgcaagactccggagaagaggctggagttggtcgcagccattaatagtgatggtggtagcacctactatccagacaccatggagagacgattcatcatctccagagacaataccaagaagaccctgtacctgcaaatgagcagtctgaggtctgaggacacagccttgtattactgtgcaagacagacccggattacgacgacgcccggtattactatgctatggac…	0	0	1046	3 (complrev_noindelsearch)
	17	CD19,Myd88-Ig-17.fa	productive	Musmus IGHV1-56*01 F	1129	88.19	254/288 nt	Musmus IGHJ4*01 F	189	83.33	45/54 nt	Musmus IGHD1-1*01 F	3	8	8	13	8.8.13	[25.17.38.11]	CARSIDYYGSEMDYW	in-frame	-				aaccgccgtacgcttaggctgcgcaaccgttgggaagggcgaatcggtgcgggcctcttgggtattacgccagctggcgaaagggggatgtgctgcaaggcgattaagttgggtaacgccagggttttcccagtcacgacgttgtaaaacgacggccagtgaattgtaatacgactcactatagggcgaattgaatttagcggccgcgaattcgcccttaggcctggggcttcagtgaagatatcctgcaaggctcctggctataccttcaccagccactggatgcagtgggtaagacagaggcctggacagggccttgagtggattggagagatttttcctggaagtggtagtacttattataatgagaagttcaagggcaaggccacactgactgta…	0	0	1156	3 (complrev_noindelsearch)
	18	CD19,Myd88-Ig-18.fa	productive	Musmus IGHV1-56*01 F	1129	88.19	254/288 nt	Musmus IGHJ4*01 F	189	83.33	45/54 nt	Musmus IGHD1-1*01 F	3	8	8	13	8.8.13	[25.17.38.11]	CARSIDYYGSEMDYW	in-frame	-				aaccgccgtacgcttaggctgcgcaaccgttgggaagggcgaatcggtgcgggcctcttgggtattacgccagctggcgaaagggggatgtgctgcaaggcgattaagttgggtaacgccagggttttcccagtcacgacgttgtaaaacgacggccagtgaattgtaatacgactcactatagggcgaattgaatttagcggccgcgaattcgcccttaggcctggggcttcagtgaagatatcctgcaaggctcctggctataccttcaccagccactggatgcagtgggtaagacagaggcctggacagggccttgagtggattggagagatttttcctggaagtggtagtacttattataatgagaagttcaagggcaaggccacactgactgta…	0	0	1156	3 (complrev_noindelsearch)
	19	CD19,Myd88-Ig-19.fa	productive	Musmus IGHV1-56*01 F	1129	88.19	254/288 nt	Musmus IGHJ4*01 F	189	83.33	45/54 nt	Musmus IGHD1-1*01 F	3	8	8	13	8.8.13	[25.17.38.11]	CARSIDYYGSEMDYW	in-frame	-				aaccgccgtacgcttaggctgcgcaaccgttgggaagggcgaatcggtgcgggcctcttgggtattacgccagctggcgaaagggggatgtgctgcaaggcgattaagttgggtaacgccagggttttcccagtcacgacgttgtaaaacgacggccagtgaattgtaatacgactcactatagggcgaattgaatttagcggccgcgaattcgcccttaggcctggggcttcagtgaagatatcctgcaaggctcctggctataccttcaccagccactggatgcagtgggtaagacagaggcctggacagggccttgagtggattggagagatttttcctggaagtggtagtacttattataatgagaagttcaagggcaaggccacactgactgta…	0	0	1156	3 (complrev_noindelsearch)
	20	CD19,Myd88-Ig-20.fa	productive	Musmus IGHV1-74*01 F	1129	88.19	254/288 nt	Musmus IGHJ4*01 F	243	94.44	51/54 nt	Musmus IGHD1-1*01 F	3	8	8	15	8.8.15	[25.17.38.11]	CAISDYYGSSYDAMDYW	in-frame	-				cgccagctggcgaaagggggatgtgctgcaaggcgattaagttgggtaacgccagggttttcccagtcacgacgttgtaaaacgacggccagtgaattgtaatacgactcactatagggcgaattgaatttagcggccgcgaattcgcccttaggcctggggcttcagtgaaggtgtcctgcaaggcttctggctacaccttcaccagctactggatgcactgggtgaagcagaggcctggccaaggccttgagtggattggaaggattcatccttctgatagtgatactaactacaatcaaaagttcaagggcaaggccacattgactgtagacaaatcctccagcacggcctacatgcagctcagcagcctgacatctgaggactctgcggtctatt…	0	0	1093	3 (complrev_noindelsearch)
	21	CD19,Myd88-Ig-21.fa	productive	Musmus IGHV1-26*01 F	1102	87.15	251/288 nt	Musmus IGHJ4*01 F	270	100.00	54/54 nt	Musmus IGHD1-1*01 F	3	8	8	14	8.8.14	[25.17.38.11]	CARIHYGRDYYAMDYW	in-frame	-				ccgattttgtgttggggtttgggttttttggggggggaatacccctttttcccgaaaaggaaccggcaatggccatttggggtattttggccagtttttccccggattgcccaccgggaaagttccggggatttttttgacgggaaatggactggccaggggatcccctccgtggccccggcgttcaataattcatttgaaatccccaaacgacgataacggcttctcttttataggtgtaaaccttaaactgccgtacgtataggctgcgcaacttttggaagggcgatcggtgcgggcctcttcgctattacgccagctggcgaaagggggatgtgctgcaaggcgattaagttgggtaacgccagggttttcccagtcacgacgttgtaaaacgac…	0	0	1417	3 (complrev_noindelsearch)
	22	CD19,Myd88-Ig-22.fa	productive	Musmus IGHV1-26*01 F	1102	87.15	251/288 nt	Musmus IGHJ4*01 F	270	100.00	54/54 nt	Musmus IGHD1-1*01 F	3	8	8	14	8.8.14	[25.17.38.11]	CARIHYGRDYYAMDYW	in-frame	-				ccgattttgtgttggggtttgggttttttggggggggaatacccctttttcccgaaaaggaaccggcaatggccatttggggtattttggccagtttttccccggattgcccaccgggaaagttccggggatttttttgacgggaaatggactggccaggggatcccctccgtggccccggcgttcaataattcatttgaaatccccaaacgacgataacggcttctcttttataggtgtaaaccttaaactgccgtacgtataggctgcgcaacttttggaagggcgatcggtgcgggcctcttcgctattacgccagctggcgaaagggggatgtgctgcaaggcgattaagttgggtaacgccagggttttcccagtcacgacgttgtaaaacgac…	0	0	1417	3 (complrev_noindelsearch)
	23	CD19,Myd88-Ig-23.fa	productive	Musmus IGHV1-18*01 F	1156	89.24	257/288 nt	Musmus IGHJ4*01 F	252	96.30	52/54 nt	Musmus IGHD4-1*01 F	3	8	8	11	8.8.11	[25.17.38.11]	CARWDGYDAMDYW	in-frame	-				ggaagctcgaataccctcactaaagggactagtcctgcaggtttaaacgaattcgcccttaggcctggggcttcagtgaagataccctgcaaggcttctggatacacattcactgactacaacatggactgggtgaagcagagccatggaaagagccttgagtggattggagatattaatcctaacaatggtggtactatctacaaccagaagttcaagggcaaggccacattgactgtagacaagtcctccagcacagcctacatggagctccgcagcctgacatctgaggacactgcagtctattactgtgcaagatgggacggttacgatgctatggactactggggtcaaggaacctcagtcaccgtctcctcaggtaagaatggcctctccagg…	0	0	1386	3 (complrev_noindelsearch)
	24	CD19,Myd88-Ig-24.fa	productive	Musmus IGHV1-18*01 F	1156	89.24	257/288 nt	Musmus IGHJ4*01 F	252	96.30	52/54 nt	Musmus IGHD4-1*01 F	3	8	8	11	8.8.11	[25.17.38.11]	CARWDGYDAMDYW	in-frame	-				ggaagctcgaataccctcactaaagggactagtcctgcaggtttaaacgaattcgcccttaggcctggggcttcagtgaagataccctgcaaggcttctggatacacattcactgactacaacatggactgggtgaagcagagccatggaaagagccttgagtggattggagatattaatcctaacaatggtggtactatctacaaccagaagttcaagggcaaggccacattgactgtagacaagtcctccagcacagcctacatggagctccgcagcctgacatctgaggacactgcagtctattactgtgcaagatgggacggttacgatgctatggactactggggtcaaggaacctcagtcaccgtctcctcaggtaagaatggcctctccagg…	0	0	1386	3 (complrev_noindelsearch)
	25	CD19,Myd88-Ig-25.fa	unproductive	Musmus IGHV1-55*01 F	1138	88.54	255/288 nt	Musmus IGHJ4*01 F	270	100.00	54/54 nt	Musmus IGHD2-1*01 F	2	8	8	X	8.8.X	[25.17.38.11]	CAPYGKG#YYYAMDYW	out-of-frame	-				aaaccctaaatcgccgtacgtataggctgggcaactgttgggaagggcgatcggtgcgggcctcttcggtattacgccagctggcgaaagggggatgtgctgcaaggcgattaagttgggtaacgccagggttttcccagtcacgacgttgtaaaacgacggccagtgaattgtaatacgactcactatagggcgaattgaatttagcggccgcgaattcgcccttaggcctggggcttcagtgaagatgtcctgcaaggcttctggctacaccttcaccagctactggataacctgggtgaagcagaggcctggacaaggccttgagtggattggagatatttatcctggtagtggtagtactaactacaatgagaagttcaagagcaaggccacact…	0	0	1162	3 (complrev_noindelsearch)
	26	CD19,Myd88-Ig-26.fa	unproductive	Musmus IGHV1-55*01 F	1138	88.54	255/288 nt	Musmus IGHJ4*01 F	270	100.00	54/54 nt	Musmus IGHD2-1*01 F	2	8	8	X	8.8.X	[25.17.38.11]	CAPYGKG#YYYAMDYW	out-of-frame	-				aaaccctaaatcgccgtacgtataggctgggcaactgttgggaagggcgatcggtgcgggcctcttcggtattacgccagctggcgaaagggggatgtgctgcaaggcgattaagttgggtaacgccagggttttcccagtcacgacgttgtaaaacgacggccagtgaattgtaatacgactcactatagggcgaattgaatttagcggccgcgaattcgcccttaggcctggggcttcagtgaagatgtcctgcaaggcttctggctacaccttcaccagctactggataacctgggtgaagcagaggcctggacaaggccttgagtggattggagatatttatcctggtagtggtagtactaactacaatgagaagttcaagagcaaggccacact…	0	0	1162	3 (complrev_noindelsearch)
	27	CD19,Myd88-Ig-27.fa	unproductive	Musmus IGHV1-55*01 F	1138	88.54	255/288 nt	Musmus IGHJ4*01 F	270	100.00	54/54 nt	Musmus IGHD2-1*01 F	2	8	8	X	8.8.X	[25.17.38.11]	CAPYGKG#YYYAMDYW	out-of-frame	-				aaaccctaaatcgccgtacgtataggctgggcaactgttgggaagggcgatcggtgcgggcctcttcggtattacgccagctggcgaaagggggatgtgctgcaaggcgattaagttgggtaacgccagggttttcccagtcacgacgttgtaaaacgacggccagtgaattgtaatacgactcactatagggcgaattgaatttagcggccgcgaattcgcccttaggcctggggcttcagtgaagatgtcctgcaaggcttctggctacaccttcaccagctactggataacctgggtgaagcagaggcctggacaaggccttgagtggattggagatatttatcctggtagtggtagtactaactacaatgagaagttcaagagcaaggccacact…	0	0	1162	3 (complrev_noindelsearch)
	28	CD19,Myd88-Ig-28.fa	unproductive	Musmus IGHV1-55*01 F	1138	88.54	255/288 nt	Musmus IGHJ4*01 F	270	100.00	54/54 nt	Musmus IGHD2-1*01 F	2	8	8	X	8.8.X	[25.17.38.11]	CAPYGKG#YYYAMDYW	out-of-frame	-				aaaccctaaatcgccgtacgtataggctgggcaactgttgggaagggcgatcggtgcgggcctcttcggtattacgccagctggcgaaagggggatgtgctgcaaggcgattaagttgggtaacgccagggttttcccagtcacgacgttgtaaaacgacggccagtgaattgtaatacgactcactatagggcgaattgaatttagcggccgcgaattcgcccttaggcctggggcttcagtgaagatgtcctgcaaggcttctggctacaccttcaccagctactggataacctgggtgaagcagaggcctggacaaggccttgagtggattggagatatttatcctggtagtggtagtactaactacaatgagaagttcaagagcaaggccacact…	0	0	1162	3 (complrev_noindelsearch)

## Sheet: S4C S9A CD19 Myd88 IgM
	Sequence number	Sequence ID	V-DOMAIN Functionality	V-GENE and allele	V-REGION score	V-REGION identity %	V-REGION identity nt	J-GENE and allele	J-REGION score	J-REGION identity %	J-REGION identity nt	D-GENE and allele	D-REGION reading frame	CDR1-IMGT length	CDR2-IMGT length	CDR3-IMGT length	CDR-IMGT lengths	FR-IMGT lengths	AA JUNCTION	JUNCTION frame	Orientation	V-DOMAIN Functionality comment	V-REGION potential ins/del	J-GENE and allele comment	Sequence	5prime trimmed-n nb	3prime trimmed-n nb	Analysed sequence length	Sequence analysis category
Supplemental Figure 4C, 9A	1	CD19,Myd88-IgM-01.fa	productive	Musmus IGHV5-17*02 F	1354	96.88	279/288 nt	Musmus IGHJ4*01 F	243	94.44	51/54 nt	Musmus IGHD2-2*01 F	3	8	8	15	8.8.15	[25.17.38.11]	CTRSGYGYDPYYALDYW	in-frame	-				ttttaatggggtaaacccttaaactgcccgtacgtatagggctgcgcaacttgttgggaaagggcgaatcggttcggggcctttttcgcttattacccccagctggcgaaaagggggatgtgctgcaaaggcgattaagttgggtaacgccagggttttcccagtcacgacgttgtaaaacgacggccagtgaattgtaatacgactcactatagggcgaattgaatttagcggccgcgaattcgcccttgtggagtctgggggaggcttagtgcagcctggagggtcccggaaactctcctgtgcagcctctggattcactttcagtagctttggaatgcactgggttcgtcaggctccagagaaggggctggagtgggtcgcatacattagtagtgg…	0	0	1206	3 (complrev_noindelsearch)
	2	CD19,Myd88-IgM-02.fa	productive	Musmus IGHV5-17*02 F	1354	96.88	279/288 nt	Musmus IGHJ4*01 F	243	94.44	51/54 nt	Musmus IGHD2-2*01 F	3	8	8	15	8.8.15	[25.17.38.11]	CTRSGYGYDPYYALDYW	in-frame	-				ttttaatggggtaaacccttaaactgcccgtacgtatagggctgcgcaacttgttgggaaagggcgaatcggttcggggcctttttcgcttattacccccagctggcgaaaagggggatgtgctgcaaaggcgattaagttgggtaacgccagggttttcccagtcacgacgttgtaaaacgacggccagtgaattgtaatacgactcactatagggcgaattgaatttagcggccgcgaattcgcccttgtggagtctgggggaggcttagtgcagcctggagggtcccggaaactctcctgtgcagcctctggattcactttcagtagctttggaatgcactgggttcgtcaggctccagagaaggggctggagtgggtcgcatacattagtagtgg…	0	0	1206	3 (complrev_noindelsearch)
	3	CD19,Myd88-IgM-03.fa	productive	Musmus IGHV5-17*01 F	1336	96.18	277/288 nt	Musmus IGHJ4*01 F	207	87.04	47/54 nt	Musmus IGHD3-3*01 F	3	8	8	9	8.8.9	[25.17.38.11]	CARSDGAMDYW	in-frame	-				cctcactaaagggactagtcctgcaggtttaaacgaattcgcccttgtggagtctgggggaggcttagtgaagcctggagggtccctgaaactctcctgtgcagcctctggattcactttcagtgactatggaatgcactgggttcgtcaggctccagagaagggactggagtgggttacatacattagtagtggcagtactaccatctactatgcagacacagtgaagggccgattcaccatctccagagacaatgccaagaacaccctattcctgcaaatgaccagtctgaggtctgaggacacggccatgtattactgtgcaaggagcgatggggctatggactactggggtcaaggaacctcagtcaccgtctcctcaggtaagaatggcctctc…	0	0	1237	3 (complrev_noindelsearch)
	4	CD19,Myd88-IgM-04.fa	productive	Musmus IGHV5-17*01 F	1336	96.18	277/288 nt	Musmus IGHJ4*01 F	207	87.04	47/54 nt	Musmus IGHD3-3*01 F	3	8	8	9	8.8.9	[25.17.38.11]	CARSDGAMDYW	in-frame	-				cctcactaaagggactagtcctgcaggtttaaacgaattcgcccttgtggagtctgggggaggcttagtgaagcctggagggtccctgaaactctcctgtgcagcctctggattcactttcagtgactatggaatgcactgggttcgtcaggctccagagaagggactggagtgggttacatacattagtagtggcagtactaccatctactatgcagacacagtgaagggccgattcaccatctccagagacaatgccaagaacaccctattcctgcaaatgaccagtctgaggtctgaggacacggccatgtattactgtgcaaggagcgatggggctatggactactggggtcaaggaacctcagtcaccgtctcctcaggtaagaatggcctctc…	0	0	1237	3 (complrev_noindelsearch)
	5	CD19,Myd88-IgM-05.fa	productive	Musmus IGHV1-12*01 F	1156	89.24	257/288 nt	Musmus IGHJ4*01 F	207	87.04	47/54 nt	Musmus IGHD4-1*02 F	2	8	8	13	8.8.13	[25.17.38.11]	CVRAPNWEKGPMDYW	in-frame	-				aaaagggcttctccttttttaaagggtgtaaacctttaaaaccgccggtacggtattgggctgcgcaaactgttgggaaagggcaatcggtggggggcctttttggtttttacgcccactgggcgaaaggggggatgtgctgccaggcgattaagttgggtaacgcccgggttttcccagtcacgacgttgtaaaacgacggccagtgaattgtaatacgactcactatagggcgaattgaatttagcggccgcgaattcgcccttaggcctggggcttcagtgaagatgtcctgcaaggcttctggctacacatttaccagttacaatatgcactgggtaaagcagacacctagacagggcctggaatggattggagctatttatccaggaaatggtg…	0	0	1200	3 (complrev_noindelsearch)
	6	CD19,Myd88-IgM-06.fa	productive	Musmus IGHV1-12*01 F	1156	89.24	257/288 nt	Musmus IGHJ4*01 F	207	87.04	47/54 nt	Musmus IGHD4-1*02 F	2	8	8	13	8.8.13	[25.17.38.11]	CVRAPNWEKGPMDYW	in-frame	-				aaaagggcttctccttttttaaagggtgtaaacctttaaaaccgccggtacggtattgggctgcgcaaactgttgggaaagggcaatcggtggggggcctttttggtttttacgcccactgggcgaaaggggggatgtgctgccaggcgattaagttgggtaacgcccgggttttcccagtcacgacgttgtaaaacgacggccagtgaattgtaatacgactcactatagggcgaattgaatttagcggccgcgaattcgcccttaggcctggggcttcagtgaagatgtcctgcaaggcttctggctacacatttaccagttacaatatgcactgggtaaagcagacacctagacagggcctggaatggattggagctatttatccaggaaatggtg…	0	0	1200	3 (complrev_noindelsearch)
	7	CD19,Myd88-IgM-07.fa	unproductive	Musmus IGHV1-5*01 F	1102	87.15	251/288 nt	Musmus IGHJ4*01 F	252	96.30	52/54 nt	Musmus IGHD2-2*01 F	3	8	8	X	8.8.X	[25.17.38.11]	CTRGRLWLRR#YYAMDYW	out-of-frame	-				ccttaaaaccgccggtaagctataggctcggccaaccctttgggaaagggcgaatcgggtgcgggccttttttggcttattacgcccagcttgcgaaaaagggggattttgctgccaagggcgatttaagttgggttaacgcccagggtttttcccagtccacgacgttgtaaaacgacggcccagtgaattgtaatacgactcactatagggcgaattgaatttagcggccgcgaattcgcccttaggcctggggcttcagtgaagatgtcctgcaaggcttctggctacacctttaccagctactggatgcactgggtaaaacagaggcctggacagggtctggaatggattggcgctatttatcctggaaatagtgatactagctacaaccagaag…	0	0	1191	3 (complrev_noindelsearch)
	8	CD19,Myd88-IgM-08.fa	unproductive	Musmus IGHV1-5*01 F	1102	87.15	251/288 nt	Musmus IGHJ4*01 F	252	96.30	52/54 nt	Musmus IGHD2-2*01 F	3	8	8	X	8.8.X	[25.17.38.11]	CTRGRLWLRR#YYAMDYW	out-of-frame	-				ccttaaaaccgccggtaagctataggctcggccaaccctttgggaaagggcgaatcgggtgcgggccttttttggcttattacgcccagcttgcgaaaaagggggattttgctgccaagggcgatttaagttgggttaacgcccagggtttttcccagtccacgacgttgtaaaacgacggcccagtgaattgtaatacgactcactatagggcgaattgaatttagcggccgcgaattcgcccttaggcctggggcttcagtgaagatgtcctgcaaggcttctggctacacctttaccagctactggatgcactgggtaaaacagaggcctggacagggtctggaatggattggcgctatttatcctggaaatagtgatactagctacaaccagaag…	0	0	1191	3 (complrev_noindelsearch)
	9	CD19,Myd88-IgM-09.fa	unproductive	Musmus IGHV1-5*01 F	1102	87.15	251/288 nt	Musmus IGHJ4*01 F	252	96.30	52/54 nt	Musmus IGHD2-2*01 F	3	8	8	X	8.8.X	[25.17.38.11]	CTRGRLWLRR#YYAMDYW	out-of-frame	-				ccttaaaaccgccggtaagctataggctcggccaaccctttgggaaagggcgaatcgggtgcgggccttttttggcttattacgcccagcttgcgaaaaagggggattttgctgccaagggcgatttaagttgggttaacgcccagggtttttcccagtccacgacgttgtaaaacgacggcccagtgaattgtaatacgactcactatagggcgaattgaatttagcggccgcgaattcgcccttaggcctggggcttcagtgaagatgtcctgcaaggcttctggctacacctttaccagctactggatgcactgggtaaaacagaggcctggacagggtctggaatggattggcgctatttatcctggaaatagtgatactagctacaaccagaag…	0	0	1191	3 (complrev_noindelsearch)
	10	CD19,Myd88-IgM-10.fa	unproductive	Musmus IGHV1-5*01 F	1102	87.15	251/288 nt	Musmus IGHJ4*01 F	252	96.30	52/54 nt	Musmus IGHD2-2*01 F	3	8	8	X	8.8.X	[25.17.38.11]	CTRGRLWLRR#YYAMDYW	out-of-frame	-				ccttaaaaccgccggtaagctataggctcggccaaccctttgggaaagggcgaatcgggtgcgggccttttttggcttattacgcccagcttgcgaaaaagggggattttgctgccaagggcgatttaagttgggttaacgcccagggtttttcccagtccacgacgttgtaaaacgacggcccagtgaattgtaatacgactcactatagggcgaattgaatttagcggccgcgaattcgcccttaggcctggggcttcagtgaagatgtcctgcaaggcttctggctacacctttaccagctactggatgcactgggtaaaacagaggcctggacagggtctggaatggattggcgctatttatcctggaaatagtgatactagctacaaccagaag…	0	0	1191	3 (complrev_noindelsearch)
	11	CD19,Myd88-IgM-11.fa	productive	Musmus IGHV5-17*02 F	1372	97.57	281/288 nt	Musmus IGHJ4*01 F	252	96.30	52/54 nt	Musmus IGHD1-1*01 F	3	8	8	18	8.8.18	[25.17.38.11]	CVRSGYYYGDNYFFYAMDYW	in-frame	-				ttttgggaaaggggcaatcggtggggggcctttttcggtttttacggctagctggcgaaaagggggatctgctgccaaggcgattaagttgggtaacggccagggtttttcccagtcaggacgttgtaaaacgacggcccagtgaattgtaatacgactcactatagggcgaattgaatttagcggccgcgaattcgcccttgtggagtctgggggaggcttagtgcagcctggagggtcccggaaactctcctgtgcagcctctggattcactttcagtagctttggaatgcactgggttcgtcaggctccagagaaggggctggagtgggtcgcatacattagtagtggcagtagtaccatctactatgcagacacagtgaagggccgattcaccat…	0	0	1175	3 (complrev_noindelsearch)
	12	CD19,Myd88-IgM-12.fa	productive	Musmus IGHV5-17*02 F	1372	97.57	281/288 nt	Musmus IGHJ4*01 F	252	96.30	52/54 nt	Musmus IGHD1-1*01 F	3	8	8	18	8.8.18	[25.17.38.11]	CVRSGYYYGDNYFFYAMDYW	in-frame	-				ttttgggaaaggggcaatcggtggggggcctttttcggtttttacggctagctggcgaaaagggggatctgctgccaaggcgattaagttgggtaacggccagggtttttcccagtcaggacgttgtaaaacgacggcccagtgaattgtaatacgactcactatagggcgaattgaatttagcggccgcgaattcgcccttgtggagtctgggggaggcttagtgcagcctggagggtcccggaaactctcctgtgcagcctctggattcactttcagtagctttggaatgcactgggttcgtcaggctccagagaaggggctggagtgggtcgcatacattagtagtggcagtagtaccatctactatgcagacacagtgaagggccgattcaccat…	0	0	1175	3 (complrev_noindelsearch)
	13	CD19,Myd88-IgM-13.fa	productive	Musmus IGHV1-76*01 F	1102	87.15	251/288 nt	Musmus IGHJ4*01 F	234	92.59	50/54 nt	Musmus IGHD2-3*01 F	3	8	8	13	8.8.13	[25.17.38.11]	CARDDGYYGYAMDYW	in-frame	-				aagggcgaattggtggggggcctctttggctatttcggccaggctggcgaaaagggggattgtgctgcaagggcgattaaagttgggtaaacgccagggtttttccccggtcacgacgttgttaaaacgacggcccagtgaattgtaatacgactcactatagggcgaattgaatttagcggccgcgaattcgcccttaggcctggggcttcagtgaagctgtcctgcaaggcttctggctacactttcactgactactatataaactggatgaaacagagacctggacagggacttgagtggattgcaaggatttatcctggaagtggtaatacttcctacaatgagaagttcaagggcaaggccacactgactgcagaaaaatcctccagcactgcc…	0	0	1134	3 (complrev_noindelsearch)
	14	CD19,Myd88-IgM-14.fa	productive	Musmus IGHV1-76*01 F	1102	87.15	251/288 nt	Musmus IGHJ4*01 F	234	92.59	50/54 nt	Musmus IGHD2-3*01 F	3	8	8	13	8.8.13	[25.17.38.11]	CARDDGYYGYAMDYW	in-frame	-				aagggcgaattggtggggggcctctttggctatttcggccaggctggcgaaaagggggattgtgctgcaagggcgattaaagttgggtaaacgccagggtttttccccggtcacgacgttgttaaaacgacggcccagtgaattgtaatacgactcactatagggcgaattgaatttagcggccgcgaattcgcccttaggcctggggcttcagtgaagctgtcctgcaaggcttctggctacactttcactgactactatataaactggatgaaacagagacctggacagggacttgagtggattgcaaggatttatcctggaagtggtaatacttcctacaatgagaagttcaagggcaaggccacactgactgcagaaaaatcctccagcactgcc…	0	0	1134	3 (complrev_noindelsearch)
	15	CD19,Myd88-IgM-15.fa	productive	Musmus IGHV1-19*01 F	1129	88.19	254/288 nt	Musmus IGHJ4*01 F	270	100.00	54/54 nt	Musmus IGHD2-4*01 F	3	8	8	18	8.8.18	[25.17.38.11]	CARGYYDYDGTPYYYAMDYW	in-frame	-				ttaccctcactaaagggactagtcctgcaggtttaaacgaattcgcccttaggcctggggcttcagtgaagatgtcctgtaaggcttctggatacacattcactgactactatatgaactgggtgaagcagagccatggaaagagccttgagtggattggagttattaatccttataacggtggtagtatctacaaccagaagttcacgggcaaggccacattgactgttgacaagtcctccagcacagcctacatggagctcaacagcctgacatctgaggactctgcagtctattactgtgcaaggggctactatgattacgacgggaccccatattactatgctatggactactggggtcaaggaacctcagtcaccgtctcctcaggtaagaatg…	0	0	1250	3 (complrev_noindelsearch)
	16	CD19,Myd88-IgM-16.fa	productive	Musmus IGHV1-19*01 F	1129	88.19	254/288 nt	Musmus IGHJ4*01 F	270	100.00	54/54 nt	Musmus IGHD2-4*01 F	3	8	8	18	8.8.18	[25.17.38.11]	CARGYYDYDGTPYYYAMDYW	in-frame	-				ttaccctcactaaagggactagtcctgcaggtttaaacgaattcgcccttaggcctggggcttcagtgaagatgtcctgtaaggcttctggatacacattcactgactactatatgaactgggtgaagcagagccatggaaagagccttgagtggattggagttattaatccttataacggtggtagtatctacaaccagaagttcacgggcaaggccacattgactgttgacaagtcctccagcacagcctacatggagctcaacagcctgacatctgaggactctgcagtctattactgtgcaaggggctactatgattacgacgggaccccatattactatgctatggactactggggtcaaggaacctcagtcaccgtctcctcaggtaagaatg…	0	0	1250	3 (complrev_noindelsearch)
	17	CD19,Myd88-IgM-17.fa	productive	Musmus IGHV1-26*01 F	1138	88.54	255/288 nt	Musmus IGHJ4*01 F	252	96.30	52/54 nt	Musmus IGHD4-1*01 F	3	8	8	12	8.8.12	[25.17.38.11]	CARLGWDDYAMDYW	in-frame	-				tcacctttggttggccccggggtgttcaataaatttcactttgtaacatccccaaaacagacgataaacggctcttctttttataggggtaaaccttaaactgcccgtacgtataggctgcgcaactgttgggaagggcgatcggtgcgggcctttttggctattacgccagctggcgaaaagggggatgtgctgcaaggcgattaagttgggtaacgccagggttttcccagtcacgacgttgtaaaacgacggccagtgaattgtaatacgactcactatagggcgaattgaatttagcggccgcgaattcgcccttaggcctggggcttcagtgaagatatcctgtaaggcttctggatacacgttcactgactactacatgaactgggtgaagca…	0	0	1248	3 (complrev_noindelsearch)
	18	CD19,Myd88-IgM-18.fa	productive	Musmus IGHV1-26*01 F	1138	88.54	255/288 nt	Musmus IGHJ4*01 F	252	96.30	52/54 nt	Musmus IGHD4-1*01 F	3	8	8	12	8.8.12	[25.17.38.11]	CARLGWDDYAMDYW	in-frame	-				tcacctttggttggccccggggtgttcaataaatttcactttgtaacatccccaaaacagacgataaacggctcttctttttataggggtaaaccttaaactgcccgtacgtataggctgcgcaactgttgggaagggcgatcggtgcgggcctttttggctattacgccagctggcgaaaagggggatgtgctgcaaggcgattaagttgggtaacgccagggttttcccagtcacgacgttgtaaaacgacggccagtgaattgtaatacgactcactatagggcgaattgaatttagcggccgcgaattcgcccttaggcctggggcttcagtgaagatatcctgtaaggcttctggatacacgttcactgactactacatgaactgggtgaagca…	0	0	1248	3 (complrev_noindelsearch)
	19	CD19,Myd88-IgM-19.fa	productive	Musmus IGHV1-26*01 F	1138	88.54	255/288 nt	Musmus IGHJ4*01 F	252	96.30	52/54 nt	Musmus IGHD4-1*01 F	3	8	8	12	8.8.12	[25.17.38.11]	CARLGWDDYAMDYW	in-frame	-				tcacctttggttggccccggggtgttcaataaatttcactttgtaacatccccaaaacagacgataaacggctcttctttttataggggtaaaccttaaactgcccgtacgtataggctgcgcaactgttgggaagggcgatcggtgcgggcctttttggctattacgccagctggcgaaaagggggatgtgctgcaaggcgattaagttgggtaacgccagggttttcccagtcacgacgttgtaaaacgacggccagtgaattgtaatacgactcactatagggcgaattgaatttagcggccgcgaattcgcccttaggcctggggcttcagtgaagatatcctgtaaggcttctggatacacgttcactgactactacatgaactgggtgaagca…	0	0	1248	3 (complrev_noindelsearch)
	20	CD19,Myd88-IgM-20.fa	productive	Musmus IGHV1-26*01 F	1138	88.54	255/288 nt	Musmus IGHJ4*01 F	252	96.30	52/54 nt	Musmus IGHD4-1*01 F	3	8	8	12	8.8.12	[25.17.38.11]	CARLGWDDYAMDYW	in-frame	-				tcacctttggttggccccggggtgttcaataaatttcactttgtaacatccccaaaacagacgataaacggctcttctttttataggggtaaaccttaaactgcccgtacgtataggctgcgcaactgttgggaagggcgatcggtgcgggcctttttggctattacgccagctggcgaaaagggggatgtgctgcaaggcgattaagttgggtaacgccagggttttcccagtcacgacgttgtaaaacgacggccagtgaattgtaatacgactcactatagggcgaattgaatttagcggccgcgaattcgcccttaggcctggggcttcagtgaagatatcctgtaaggcttctggatacacgttcactgactactacatgaactgggtgaagca…	0	0	1248	3 (complrev_noindelsearch)
	21	CD19,Myd88-IgM-21.fa	productive	Musmus IGHV1-78*01 F	1120	87.85	253/288 nt	Musmus IGHJ4*01 F	225	90.74	49/54 nt	Musmus IGHD4-1*01 F	2	8	8	11	8.8.11	[25.17.38.11]	CARSVGPYAMDYW	in-frame	-				gggtaaaccttaaaacgcccgtacgtataggctgcgcaactgttggaaaggccaatcggtgcgggcctttttcgctatttacgccagctggcgaaagggggatgtgctgcaaggcgattaagttgggtaacgccagggttttcccagtcacgacgttgtaaaacgacggccagtgaattgtaatacgactcactatagggcgaattgaatttagcggccgcgaattcgcccttaggcctggggcttcagtgaagatatcctgcaaggtttctggctacaccttcactgaccatactattcactggatgaagcagaggcctgaacagggcctggaatggattggatatatttatcctagagatggtagtactaagtacaatgagaagttcaagggcaagg…	0	0	1161	3 (complrev_noindelsearch)
	22	CD19,Myd88-IgM-22.fa	productive	Musmus IGHV1-78*01 F	1120	87.85	253/288 nt	Musmus IGHJ4*01 F	225	90.74	49/54 nt	Musmus IGHD4-1*01 F	2	8	8	11	8.8.11	[25.17.38.11]	CARSVGPYAMDYW	in-frame	-				gggtaaaccttaaaacgcccgtacgtataggctgcgcaactgttggaaaggccaatcggtgcgggcctttttcgctatttacgccagctggcgaaagggggatgtgctgcaaggcgattaagttgggtaacgccagggttttcccagtcacgacgttgtaaaacgacggccagtgaattgtaatacgactcactatagggcgaattgaatttagcggccgcgaattcgcccttaggcctggggcttcagtgaagatatcctgcaaggtttctggctacaccttcactgaccatactattcactggatgaagcagaggcctgaacagggcctggaatggattggatatatttatcctagagatggtagtactaagtacaatgagaagttcaagggcaagg…	0	0	1161	3 (complrev_noindelsearch)
	23	CD19,Myd88-IgM-23.fa	productive	Musmus IGHV1-78*01 F	1120	87.85	253/288 nt	Musmus IGHJ4*01 F	225	90.74	49/54 nt	Musmus IGHD4-1*01 F	2	8	8	11	8.8.11	[25.17.38.11]	CARSVGPYAMDYW	in-frame	-				gggtaaaccttaaaacgcccgtacgtataggctgcgcaactgttggaaaggccaatcggtgcgggcctttttcgctatttacgccagctggcgaaagggggatgtgctgcaaggcgattaagttgggtaacgccagggttttcccagtcacgacgttgtaaaacgacggccagtgaattgtaatacgactcactatagggcgaattgaatttagcggccgcgaattcgcccttaggcctggggcttcagtgaagatatcctgcaaggtttctggctacaccttcactgaccatactattcactggatgaagcagaggcctgaacagggcctggaatggattggatatatttatcctagagatggtagtactaagtacaatgagaagttcaagggcaagg…	0	0	1161	3 (complrev_noindelsearch)
	24	CD19,Myd88-IgM-24.fa	productive	Musmus IGHV1-78*01 F	1120	87.85	253/288 nt	Musmus IGHJ4*01 F	225	90.74	49/54 nt	Musmus IGHD4-1*01 F	2	8	8	11	8.8.11	[25.17.38.11]	CARSVGPYAMDYW	in-frame	-				gggtaaaccttaaaacgcccgtacgtataggctgcgcaactgttggaaaggccaatcggtgcgggcctttttcgctatttacgccagctggcgaaagggggatgtgctgcaaggcgattaagttgggtaacgccagggttttcccagtcacgacgttgtaaaacgacggccagtgaattgtaatacgactcactatagggcgaattgaatttagcggccgcgaattcgcccttaggcctggggcttcagtgaagatatcctgcaaggtttctggctacaccttcactgaccatactattcactggatgaagcagaggcctgaacagggcctggaatggattggatatatttatcctagagatggtagtactaagtacaatgagaagttcaagggcaagg…	0	0	1161	3 (complrev_noindelsearch)
	25	CD19,Myd88-IgM-25.fa	productive	Musmus IGHV1-22*01 F	1138	88.54	255/288 nt	Musmus IGHJ4*01 F	270	100.00	54/54 nt	Musmus IGHD2-3*01 F	2	8	8	16	8.8.16	[25.17.38.11]	CARLEEWLLGYYYAMDYW	in-frame	-				ggggaacttttttcttacggcgagatggtccttggcccggggggatcccccttcggttgccccggggtgttcatatatatccccttggtacttccacaaaccagaagataaacggcttctctcttttataggggtaaaccttaaacccgccgtaggtatgggctgcgcaactgttgggaagggcaatcggtgcgggcctttttggttattacgccagctggcaaaagggggatgtgctgcaaggcgattaagttgggtaacgccagggttttcccagtcacgacgttgtaaaacgacggccagtgaattgtaatacgactcactatagggcgaattgaatttagcggccgcgaattcgcccttaggcctggggcttcagtgaagatgtcctgcaaggct…	0	0	1307	3 (complrev_noindelsearch)
	26	CD19,Myd88-IgM-26.fa	productive	Musmus IGHV1-22*01 F	1138	88.54	255/288 nt	Musmus IGHJ4*01 F	270	100.00	54/54 nt	Musmus IGHD2-3*01 F	2	8	8	16	8.8.16	[25.17.38.11]	CARLEEWLLGYYYAMDYW	in-frame	-				ggggaacttttttcttacggcgagatggtccttggcccggggggatcccccttcggttgccccggggtgttcatatatatccccttggtacttccacaaaccagaagataaacggcttctctcttttataggggtaaaccttaaacccgccgtaggtatgggctgcgcaactgttgggaagggcaatcggtgcgggcctttttggttattacgccagctggcaaaagggggatgtgctgcaaggcgattaagttgggtaacgccagggttttcccagtcacgacgttgtaaaacgacggccagtgaattgtaatacgactcactatagggcgaattgaatttagcggccgcgaattcgcccttaggcctggggcttcagtgaagatgtcctgcaaggct…	0	0	1307	3 (complrev_noindelsearch)
	27	CD19,Myd88-IgM-27.fa	productive	Musmus IGHV1-22*01 F	1138	88.54	255/288 nt	Musmus IGHJ4*01 F	270	100.00	54/54 nt	Musmus IGHD2-3*01 F	2	8	8	16	8.8.16	[25.17.38.11]	CARLEEWLLGYYYAMDYW	in-frame	-				ggggaacttttttcttacggcgagatggtccttggcccggggggatcccccttcggttgccccggggtgttcatatatatccccttggtacttccacaaaccagaagataaacggcttctctcttttataggggtaaaccttaaacccgccgtaggtatgggctgcgcaactgttgggaagggcaatcggtgcgggcctttttggttattacgccagctggcaaaagggggatgtgctgcaaggcgattaagttgggtaacgccagggttttcccagtcacgacgttgtaaaacgacggccagtgaattgtaatacgactcactatagggcgaattgaatttagcggccgcgaattcgcccttaggcctggggcttcagtgaagatgtcctgcaaggct…	0	0	1307	3 (complrev_noindelsearch)
	28	CD19,Myd88-IgM-28.fa	productive	Musmus IGHV1-22*01 F	1138	88.54	255/288 nt	Musmus IGHJ4*01 F	270	100.00	54/54 nt	Musmus IGHD2-3*01 F	2	8	8	16	8.8.16	[25.17.38.11]	CARLEEWLLGYYYAMDYW	in-frame	-				ggggaacttttttcttacggcgagatggtccttggcccggggggatcccccttcggttgccccggggtgttcatatatatccccttggtacttccacaaaccagaagataaacggcttctctcttttataggggtaaaccttaaacccgccgtaggtatgggctgcgcaactgttgggaagggcaatcggtgcgggcctttttggttattacgccagctggcaaaagggggatgtgctgcaaggcgattaagttgggtaacgccagggttttcccagtcacgacgttgtaaaacgacggccagtgaattgtaatacgactcactatagggcgaattgaatttagcggccgcgaattcgcccttaggcctggggcttcagtgaagatgtcctgcaaggct…	0	0	1307	3 (complrev_noindelsearch)
	29	CD19,Myd88-IgM-29.fa	productive	Musmus IGHV1-62-3*01 ORF, or Musmus IGHV1-72*01 F or Musmus IGHV1-72*04 F	1111	87.50	252/288 nt	Musmus IGHJ4*01 F	216	88.89	48/54 nt	Musmus IGHD2-3*01 F	3	8	8	17	8.8.17	[25.17.38.11]	CAREGGYDGYYEGSAMDYW	in-frame	-				ttcccggggggacttttttttgccaggcaagagggccattgggccagggggaatcccccttccgttgcccccggggggttcaataaatatccttcttgttaattccacaaaacaggacgataaagggcttctctcttttaataggtgtaaacccttaaaaccgcccgtacgtattaggcttgcgcaacttgttgggaaagggccaatcggtggcgggcctttttcgctttttacgccagctggcgaaagggggatgtgctgcaaggcgattaagttgggtaacgccagggttttcccagtcacgacgttgtaaaacgacggcccagtgaattgtaatacgactcactatagggcgaattgaatttagcggccgcgaattcgcccttaggcctggggctt…	0	0	1335	3 (complrev_noindelsearch)
	30	CD19,Myd88-IgM-30.fa	productive	Musmus IGHV1-62-3*01 ORF, or Musmus IGHV1-72*01 F or Musmus IGHV1-72*04 F	1111	87.50	252/288 nt	Musmus IGHJ4*01 F	216	88.89	48/54 nt	Musmus IGHD2-3*01 F	3	8	8	17	8.8.17	[25.17.38.11]	CAREGGYDGYYEGSAMDYW	in-frame	-				ttcccggggggacttttttttgccaggcaagagggccattgggccagggggaatcccccttccgttgcccccggggggttcaataaatatccttcttgttaattccacaaaacaggacgataaagggcttctctcttttaataggtgtaaacccttaaaaccgcccgtacgtattaggcttgcgcaacttgttgggaaagggccaatcggtggcgggcctttttcgctttttacgccagctggcgaaagggggatgtgctgcaaggcgattaagttgggtaacgccagggttttcccagtcacgacgttgtaaaacgacggcccagtgaattgtaatacgactcactatagggcgaattgaatttagcggccgcgaattcgcccttaggcctggggctt…	0	0	1335	3 (complrev_noindelsearch)
	31	CD19,Myd88-IgM-31.fa	productive	Musmus IGHV1-62-3*01 ORF, or Musmus IGHV1-72*01 F or Musmus IGHV1-72*04 F	1111	87.50	252/288 nt	Musmus IGHJ4*01 F	216	88.89	48/54 nt	Musmus IGHD2-3*01 F	3	8	8	17	8.8.17	[25.17.38.11]	CAREGGYDGYYEGSAMDYW	in-frame	-				ttcccggggggacttttttttgccaggcaagagggccattgggccagggggaatcccccttccgttgcccccggggggttcaataaatatccttcttgttaattccacaaaacaggacgataaagggcttctctcttttaataggtgtaaacccttaaaaccgcccgtacgtattaggcttgcgcaacttgttgggaaagggccaatcggtggcgggcctttttcgctttttacgccagctggcgaaagggggatgtgctgcaaggcgattaagttgggtaacgccagggttttcccagtcacgacgttgtaaaacgacggcccagtgaattgtaatacgactcactatagggcgaattgaatttagcggccgcgaattcgcccttaggcctggggctt…	0	0	1335	3 (complrev_noindelsearch)
	32	CD19,Myd88-IgM-32.fa	productive	Musmus IGHV1-62-3*01 ORF, or Musmus IGHV1-72*01 F or Musmus IGHV1-72*04 F	1111	87.50	252/288 nt	Musmus IGHJ4*01 F	216	88.89	48/54 nt	Musmus IGHD2-3*01 F	3	8	8	17	8.8.17	[25.17.38.11]	CAREGGYDGYYEGSAMDYW	in-frame	-				ttcccggggggacttttttttgccaggcaagagggccattgggccagggggaatcccccttccgttgcccccggggggttcaataaatatccttcttgttaattccacaaaacaggacgataaagggcttctctcttttaataggtgtaaacccttaaaaccgcccgtacgtattaggcttgcgcaacttgttgggaaagggccaatcggtggcgggcctttttcgctttttacgccagctggcgaaagggggatgtgctgcaaggcgattaagttgggtaacgccagggttttcccagtcacgacgttgtaaaacgacggcccagtgaattgtaatacgactcactatagggcgaattgaatttagcggccgcgaattcgcccttaggcctggggctt…	0	0	1335	3 (complrev_noindelsearch)
	33	CD19,Myd88-IgM-33.fa	productive	Musmus IGHV1-39*01 F	1129	88.19	254/288 nt	Musmus IGHJ4*01 F	252	96.30	52/54 nt	Musmus IGHD3-2*02 F	3	8	8	11	8.8.11	[25.17.38.11]	CARSEASYAMDYW	in-frame	-				tttttctgcacggcaaacgtgccctggcccagggggaatcccccttccggtggccccggggtgttcaataatatccattctggacattccacaaaacggacgataaacggctctctctttttataaggtgtaaacctttaaactgcccgtacgtataggctggcgcaactgttgggaaaggccaatcggtgggggctttttcgctattacgccagctggcgaaagggggatgtgctgcaaggcgattaagttgggtaacgccagggttttcccagtcacgacgttgtaaaacgacggccagtgaattgtaatacgactcactatagggcgaattgaatttagcggccgcgaattcgcccttaggcctggggcttcagtgaagatatcctgcaaggcttc…	0	0	1288	3 (complrev_noindelsearch)
	34	CD19,Myd88-IgM-34.fa	productive	Musmus IGHV1-39*01 F	1129	88.19	254/288 nt	Musmus IGHJ4*01 F	252	96.30	52/54 nt	Musmus IGHD3-2*02 F	3	8	8	11	8.8.11	[25.17.38.11]	CARSEASYAMDYW	in-frame	-				tttttctgcacggcaaacgtgccctggcccagggggaatcccccttccggtggccccggggtgttcaataatatccattctggacattccacaaaacggacgataaacggctctctctttttataaggtgtaaacctttaaactgcccgtacgtataggctggcgcaactgttgggaaaggccaatcggtgggggctttttcgctattacgccagctggcgaaagggggatgtgctgcaaggcgattaagttgggtaacgccagggttttcccagtcacgacgttgtaaaacgacggccagtgaattgtaatacgactcactatagggcgaattgaatttagcggccgcgaattcgcccttaggcctggggcttcagtgaagatatcctgcaaggcttc…	0	0	1288	3 (complrev_noindelsearch)
	35	CD19,Myd88-IgM-35.fa	productive	Musmus IGHV1-39*01 F	1129	88.19	254/288 nt	Musmus IGHJ4*01 F	252	96.30	52/54 nt	Musmus IGHD3-2*02 F	3	8	8	11	8.8.11	[25.17.38.11]	CARSEASYAMDYW	in-frame	-				tttttctgcacggcaaacgtgccctggcccagggggaatcccccttccggtggccccggggtgttcaataatatccattctggacattccacaaaacggacgataaacggctctctctttttataaggtgtaaacctttaaactgcccgtacgtataggctggcgcaactgttgggaaaggccaatcggtgggggctttttcgctattacgccagctggcgaaagggggatgtgctgcaaggcgattaagttgggtaacgccagggttttcccagtcacgacgttgtaaaacgacggccagtgaattgtaatacgactcactatagggcgaattgaatttagcggccgcgaattcgcccttaggcctggggcttcagtgaagatatcctgcaaggcttc…	0	0	1288	3 (complrev_noindelsearch)
	36	CD19,Myd88-IgM-36.fa	productive	Musmus IGHV1-39*01 F	1129	88.19	254/288 nt	Musmus IGHJ4*01 F	252	96.30	52/54 nt	Musmus IGHD3-2*02 F	3	8	8	11	8.8.11	[25.17.38.11]	CARSEASYAMDYW	in-frame	-				tttttctgcacggcaaacgtgccctggcccagggggaatcccccttccggtggccccggggtgttcaataatatccattctggacattccacaaaacggacgataaacggctctctctttttataaggtgtaaacctttaaactgcccgtacgtataggctggcgcaactgttgggaaaggccaatcggtgggggctttttcgctattacgccagctggcgaaagggggatgtgctgcaaggcgattaagttgggtaacgccagggttttcccagtcacgacgttgtaaaacgacggccagtgaattgtaatacgactcactatagggcgaattgaatttagcggccgcgaattcgcccttaggcctggggcttcagtgaagatatcctgcaaggcttc…	0	0	1288	3 (complrev_noindelsearch)
	37	CD19,Myd88-IgM-37.fa	productive	Musmus IGHV1-39*01 F	1129	88.19	254/288 nt	Musmus IGHJ4*01 F	252	96.30	52/54 nt	Musmus IGHD3-2*02 F	3	8	8	11	8.8.11	[25.17.38.11]	CARSEASYAMDYW	in-frame	-				tttttctgcacggcaaacgtgccctggcccagggggaatcccccttccggtggccccggggtgttcaataatatccattctggacattccacaaaacggacgataaacggctctctctttttataaggtgtaaacctttaaactgcccgtacgtataggctggcgcaactgttgggaaaggccaatcggtgggggctttttcgctattacgccagctggcgaaagggggatgtgctgcaaggcgattaagttgggtaacgccagggttttcccagtcacgacgttgtaaaacgacggccagtgaattgtaatacgactcactatagggcgaattgaatttagcggccgcgaattcgcccttaggcctggggcttcagtgaagatatcctgcaaggcttc…	0	0	1288	3 (complrev_noindelsearch)
	38	CD19,Myd88-IgM-38.fa	productive	Musmus IGHV1-39*01 F	1129	88.19	254/288 nt	Musmus IGHJ4*01 F	252	96.30	52/54 nt	Musmus IGHD3-2*02 F	3	8	8	11	8.8.11	[25.17.38.11]	CARSEASYAMDYW	in-frame	-				tttttctgcacggcaaacgtgccctggcccagggggaatcccccttccggtggccccggggtgttcaataatatccattctggacattccacaaaacggacgataaacggctctctctttttataaggtgtaaacctttaaactgcccgtacgtataggctggcgcaactgttgggaaaggccaatcggtgggggctttttcgctattacgccagctggcgaaagggggatgtgctgcaaggcgattaagttgggtaacgccagggttttcccagtcacgacgttgtaaaacgacggccagtgaattgtaatacgactcactatagggcgaattgaatttagcggccgcgaattcgcccttaggcctggggcttcagtgaagatatcctgcaaggcttc…	0	0	1288	3 (complrev_noindelsearch)
	39	CD19,Myd88-IgM-39.fa	productive	Musmus IGHV1-39*01 F	1129	88.19	254/288 nt	Musmus IGHJ4*01 F	252	96.30	52/54 nt	Musmus IGHD3-2*02 F	3	8	8	11	8.8.11	[25.17.38.11]	CARSEASYAMDYW	in-frame	-				tttttctgcacggcaaacgtgccctggcccagggggaatcccccttccggtggccccggggtgttcaataatatccattctggacattccacaaaacggacgataaacggctctctctttttataaggtgtaaacctttaaactgcccgtacgtataggctggcgcaactgttgggaaaggccaatcggtgggggctttttcgctattacgccagctggcgaaagggggatgtgctgcaaggcgattaagttgggtaacgccagggttttcccagtcacgacgttgtaaaacgacggccagtgaattgtaatacgactcactatagggcgaattgaatttagcggccgcgaattcgcccttaggcctggggcttcagtgaagatatcctgcaaggcttc…	0	0	1288	3 (complrev_noindelsearch)

## Sheet: S4C, S9A CD19 Ig
	Sequence number	Sequence ID	V-DOMAIN Functionality	V-GENE and allele	V-REGION score	V-REGION identity %	V-REGION identity nt	J-GENE and allele	J-REGION score	J-REGION identity %	J-REGION identity nt	D-GENE and allele	D-REGION reading frame	CDR1-IMGT length	CDR2-IMGT length	CDR3-IMGT length	CDR-IMGT lengths	FR-IMGT lengths	AA JUNCTION	JUNCTION frame	Orientation	V-DOMAIN Functionality comment	V-REGION potential ins/del	J-GENE and allele comment	Sequence	5prime trimmed-n nb	3prime trimmed-n nb	Analysed sequence length	Sequence analysis category
Supplemental Figure 4C, 9A	1	CD19-Ig-01.fa	productive	Musmus IGHV1-78*01 F	1120	87.85	253/288 nt	Musmus IGHJ4*01 F	225	90.74	49/54 nt	Musmus IGHD4-1*01 F	2	8	8	11	8.8.11	[25.17.38.11]	CARSVGPYAMDYW	in-frame	-				gggtaaaccttaaaacgcccgtacgtataggctgcgcaactgttggaaaggccaatcggtgcgggcctttttcgctatttacgccagctggcgaaagggggatgtgctgcaaggcgattaagttgggtaacgccagggttttcccagtcacgacgttgtaaaacgacggccagtgaattgtaatacgactcactatagggcgaattgaatttagcggccgcgaattcgcccttaggcctggggcttcagtgaagatatcctgcaaggtttctggctacaccttcactgaccatactattcactggatgaagcagaggcctgaacagggcctggaatggattggatatatttatcctagagatggtagtactaagtacaatgagaagttcaagggcaagg…	0	0	1161	3 (complrev_noindelsearch)
	2	CD19-Ig-02.fa	productive	Musmus IGHV1-22*01 F	1138	88.54	255/288 nt	Musmus IGHJ4*01 F	270	100.00	54/54 nt	Musmus IGHD2-3*01 F	2	8	8	16	8.8.16	[25.17.38.11]	CARLEEWLLGYYYAMDYW	in-frame	-				ggggaacttttttcttacggcgagatggtccttggcccggggggatcccccttcggttgccccggggtgttcatatatatccccttggtacttccacaaaccagaagataaacggcttctctcttttataggggtaaaccttaaacccgccgtaggtatgggctgcgcaactgttgggaagggcaatcggtgcgggcctttttggttattacgccagctggcaaaagggggatgtgctgcaaggcgattaagttgggtaacgccagggttttcccagtcacgacgttgtaaaacgacggccagtgaattgtaatacgactcactatagggcgaattgaatttagcggccgcgaattcgcccttaggcctggggcttcagtgaagatgtcctgcaaggct…	0	0	1307	3 (complrev_noindelsearch)
	3	CD19-Ig-03.fa	productive	Musmus IGHV1-62-3*01 ORF, or Musmus IGHV1-72*01 F or Musmus IGHV1-72*04 F	1111	87.50	252/288 nt	Musmus IGHJ4*01 F	216	88.89	48/54 nt	Musmus IGHD2-3*01 F	3	8	8	17	8.8.17	[25.17.38.11]	CAREGGYDGYYEGSAMDYW	in-frame	-				ttcccggggggacttttttttgccaggcaagagggccattgggccagggggaatcccccttccgttgcccccggggggttcaataaatatccttcttgttaattccacaaaacaggacgataaagggcttctctcttttaataggtgtaaacccttaaaaccgcccgtacgtattaggcttgcgcaacttgttgggaaagggccaatcggtggcgggcctttttcgctttttacgccagctggcgaaagggggatgtgctgcaaggcgattaagttgggtaacgccagggttttcccagtcacgacgttgtaaaacgacggcccagtgaattgtaatacgactcactatagggcgaattgaatttagcggccgcgaattcgcccttaggcctggggctt…	0	0	1335	3 (complrev_noindelsearch)
	4	CD19-Ig-04.fa	productive	Musmus IGHV1-39*01 F	1129	88.19	254/288 nt	Musmus IGHJ4*01 F	252	96.30	52/54 nt	Musmus IGHD3-2*02 F	3	8	8	11	8.8.11	[25.17.38.11]	CARSEASYAMDYW	in-frame	-				tttttctgcacggcaaacgtgccctggcccagggggaatcccccttccggtggccccggggtgttcaataatatccattctggacattccacaaaacggacgataaacggctctctctttttataaggtgtaaacctttaaactgcccgtacgtataggctggcgcaactgttgggaaaggccaatcggtgggggctttttcgctattacgccagctggcgaaagggggatgtgctgcaaggcgattaagttgggtaacgccagggttttcccagtcacgacgttgtaaaacgacggccagtgaattgtaatacgactcactatagggcgaattgaatttagcggccgcgaattcgcccttaggcctggggcttcagtgaagatatcctgcaaggcttc…	0	0	1288	3 (complrev_noindelsearch)
	5	CD19-Ig-05.fa	productive	Musmus IGHV1-52*01 F	1138	88.54	255/288 nt	Musmus IGHJ4*01 F	207	87.04	47/54 nt	Musmus IGHD2-4*01 F	3	8	8	12	8.8.12	[25.17.38.11]	CARYDYDGDLMDYW	in-frame	-				cccggggactttttttgcacggcagacgtgccttggccaagggaatcccccttcggtggcccccgggtgttcaataaattcactttgtgacattccacaaacagacggataagggcttctttttttatgggttaaaccttaaactgcccgtacgtataggctgggcaactgttgggaagggcaatcggtgcgggcctttttcgctaattacgccagctggcgaaagggggatgtgctgcaaggcgattaagttgggtaacgccagggttttcccagtcacgacgttgtaaaacgacggccagtgaattgtaatacgactcactatagggcgaattgaatttagcggccgcgaattcgcccttaggcctggggcttcagtgaagctgtcctgcaaggctt…	0	0	1296	3 (complrev_noindelsearch)
	6	CD19-Ig-06.fa	productive	Musmus IGHV1-53*01 F	1138	88.54	255/288 nt	Musmus IGHJ4*01 F	252	96.30	52/54 nt	Musmus IGHD4-1*01 F	3	8	8	14	8.8.14	[25.17.38.11]	CAREDSSWDDYAMDYW	in-frame	-				cgcccgtacgtattaggcttggcaaacttttgggaaagggcgaatcggtggcgggcctttttggctttttacgccagctggcgaaagggggatgtgctgcaaggcgattaagttgggtaacgccagggttttcccagtcacgacgttgtaaaacgacggcccagtgaattgtaatacgactcactatagggcgaattgaatttagcggccgcgaattcgcccttaagcctggggcttcagtgaagctgtcctgcaaggcttctggctacaccttcaccagctactggatgcactgggtgaagcagaggcctggacaaggccttgagtggattggaaatattaatcctagcaatggtggtactaactacaatgagaagttcaagagcaaggccacactga…	0	0	1164	3 (complrev_noindelsearch)
	7	CD19-Ig-07.fa	productive	Musmus IGHV1-50*01 F	1138	88.54	255/288 nt	Musmus IGHJ4*01 F (see comment)	189	83.33	45/54 nt	Musmus IGHD2-10*01 F	3	8	8	13	8.8.13	[25.17.38.11]	CARGGAYYGNYLDYW	in-frame	-			other possibilities: Musmus_IGHJ2*02 (shorter alignment but highest percentage of identity)	tagggttaaacctttaacttgccgtacgtataggctgcgcaactgttgggaagggcaatcggtgcgggcctcttcgctattacgccagctggcgaaagggggatgtgctgcaaggcgattaagttgggtaacgccagggttttcccagtcacgacgttgtaaaacgacggccagtgaattgtaatacgactcactatagggcgaattgaatttagcggccgcgaattcgcccttaggcctggggcttcagtgaagctgtcctgcaaggcttctggctacaccttcaccagctactggatgcagtgggtaaaacagaggcctggacagggccttgagtggatcggagagattgatccttctgatagctatactaactacaatcaaaagttcaagggcaag…	0	0	1170	3 (complrev_noindelsearch)
	8	CD19-Ig-08.fa	productive	Musmus IGHV1-54*01 F	1120	87.85	253/288 nt	Musmus IGHJ4*01 F	234	92.59	50/54 nt	Musmus IGHD1-1*01 F	3	8	8	10	8.8.10	[25.17.38.11]	CARASSYAMDYW	in-frame	-				gcccaggggaatcccccttcgttggccccggggtgttcaataaattcacttctggacatccccaaaacggacgataacggcttctcttttttatagggttaacccttaaactgccgtaagtataggctgcgcaactgttgggaagggcaatcggtgggggccttttcgctattacgccagctggcgaaagggggatgtgctgcaaggcgattaagttgggtaacgccagggttttcccagtcacgacgttgtaaaacgacggccagtgaattgtaatacgactcactatagggcgaattgaatttagcggccgcgaattcgcccttaagcctggggcttcagtgaaggtgtcctgcaaggcttctggatacgccttcactaattacttgatagagtggg…	0	0	1250	3 (complrev_noindelsearch)
	9	CD19-Ig-09.fa	unproductive (see comment)	Musmus IGHV5-17*01 F (see comment)	1039	84.72	244/288 nt	Musmus IGHJ4*01 F	243	94.44	51/54 nt	Musmus IGHD1-1*01 F	3	8	8	14	8.8.14	[25.17.38.11]	CARKYYGSSYDAMDYW	in-frame	-	rearranged sequence, stop codons	low V-REGION identity (84.72%)		cctccaaaacctccggaattgcttcgagcaccgctcaacctgttgggaaagcgctgaatcgggtgcggggcacttcttcggcttattcgcgccacatcggcgaaaaggggggatgtgcctacacagccgcattaagcttgggtaaccgcccagggtttttaccagtccacgacgttgtaaacaggacggcccagtgaatcgtaatacgactccactatagggccgaattgaaatttagcggcccgcgaattcgccccttgtggagtccgggggaggctttagtgaagcctggagggtcccctgaaactctccctgtgcagcctctggattcactttcagtgactatggaatgcactgggttcgtcaggctccagagaaggggctggagtgggttgcata…	0	0	1225	3 (complrev_noindelsearch)
	10	CD19-Ig-10.fa	productive	Musmus IGHV1-52*01 F	1138	88.54	255/288 nt	Musmus IGHJ4*01 F	243	94.44	51/54 nt	Musmus IGHD1-1*01 F	1	8	8	15	8.8.15	[25.17.38.11]	CARSPTVVAGDYAMDYW	in-frame	-				ttaaccctcactaaagggactagtcctgcaggtttaaacgaattcgcccttaggcctggggcttcagtgaagctgtcctgcaaggcttctggctacaccttcaccagctactggatgcattgggtgaagcagaggcctatacaaggccttgaatggattggtaacattgacccttctgatagtgaaactcactacaatcaaaagttcaaggacaaggccacattgactgtagacaaatcctccagcacagcctacatgcagctcagcagcctgacatctgaggactctgcggtctattactgtgcaagatcgcctacggtagtagctggagactatgctatggactactggggtcaaggaacctcagtcaccgtctcctcaggtaagaatggcctctcc…	0	0	1174	3 (complrev_noindelsearch)
	11	CD19-Ig-11.fa	productive	Musmus IGHV1-55*01 F	1138	88.54	255/288 nt	Musmus IGHJ4*01 F	261	98.15	53/54 nt	Musmus IGHD2-3*01 F	3	8	8	11	8.8.11	[25.17.38.11]	CARPDGYYAMDYW	in-frame	-				tcactaaagggactagtcctgcaggtttaaacgaattcgcccttaggcctggggcttcagtgaagatgtcctgcaaggcttctggctacaccttcaccagctactggataacctgggtgaagcagaggcctggacaaggccttgagtggattggagatatttatcctggtagtggtagtactaactacaatgagaagttcaagagcaaggccacactgactgtagacacatcctccagcacagcctacatgcagctcagcagcctgacatctgaggactctgcggtctattactgtgcaagacctgatggttactatgctatggactactggggtcaaggaacctcagtcaccgtctcctcaggtaagaatggcctctccaggtctttatttttaacct…	0	0	1084	3 (complrev_noindelsearch)
	12	CD19-Ig-12.fa	unproductive	Musmus IGHV1-74*01 F	1138	88.54	255/288 nt	Musmus IGHJ4*01 F	216	88.89	48/54 nt	Musmus IGHD2-3*01 F	3	8	8	X	8.8.X	[25.17.38.11]	CAMMVTTR#AMDYW	out-of-frame	-				accctcactaaagggactagtcctgcaggtttaaacgaattcgcccttaggcctggggcttcagtgaaggtgtcctgcaaggcttctggctacaccttcaccagctactggatgcactgggtgaagcagaggcctggccaaggccttgagtggattggaaggattcatccttctgatagtgatactaactacaatcaaaagttcaagggcaaggccacattgactgtagacaaatcctccagcacagcctacatgcagctcagcagcctgacatctgaggactctgcggtctattactgtgcaatgatggttactacgagggggctatggactactggggtcaaggaacctcagtcaccgtctcctcaggtaagaatggcctctccaggtctttatttt…	0	0	1177	3 (complrev_noindelsearch)
	13	CD19-Ig-13.fa	unproductive	Musmus IGHV1-74*01 F	1138	88.54	255/288 nt	Musmus IGHJ4*01 F	216	88.89	48/54 nt	Musmus IGHD2-3*01 F	3	8	8	X	8.8.X	[25.17.38.11]	CAMMVTTR#AMDYW	out-of-frame	-				tcactaagggactagtcctgcaggtttaaacgaattcgcccttaggcctggggcttcagtgaaggtgtcctgcaaggcttctggctacaccttcaccagctactggatgcactgggtgaagcagaggcctggccaaggccttgagtggattggaaggattcatccttctgatagtgatactaactacaatcaaaagttcaagggcaaggccacattgactgtagacaaatcctccagcacagcctacatgcagctcagcagcctgacatctgaggactctgcggtctattactgtgcaatgatggttactacgagggggctatggactactggggtcaaggaacctcagtcaccgtctcctcaggtaagaatggcctctccaggtctttatttttaacc…	0	0	1176	3 (complrev_noindelsearch)
	14	CD19-Ig-14.fa	productive	Musmus IGHV1-12*01 F	1156	89.24	257/288 nt	Musmus IGHJ4*01 F	207	87.04	47/54 nt	Musmus IGHD4-1*02 F	2	8	8	13	8.8.13	[25.17.38.11]	CVRAPNWEKGPMDYW	in-frame	-				aaaagggcttctccttttttaaagggtgtaaacctttaaaaccgccggtacggtattgggctgcgcaaactgttgggaaagggcaatcggtggggggcctttttggtttttacgcccactgggcgaaaggggggatgtgctgccaggcgattaagttgggtaacgcccgggttttcccagtcacgacgttgtaaaacgacggccagtgaattgtaatacgactcactatagggcgaattgaatttagcggccgcgaattcgcccttaggcctggggcttcagtgaagatgtcctgcaaggcttctggctacacatttaccagttacaatatgcactgggtaaagcagacacctagacagggcctggaatggattggagctatttatccaggaaatggtg…	0	0	1200	3 (complrev_noindelsearch)
	15	CD19-Ig-15.fa	unproductive	Musmus IGHV1-5*01 F	1102	87.15	251/288 nt	Musmus IGHJ4*01 F	252	96.30	52/54 nt	Musmus IGHD2-2*01 F	3	8	8	X	8.8.X	[25.17.38.11]	CTRGRLWLRR#YYAMDYW	out-of-frame	-				ccttaaaaccgccggtaagctataggctcggccaaccctttgggaaagggcgaatcgggtgcgggccttttttggcttattacgcccagcttgcgaaaaagggggattttgctgccaagggcgatttaagttgggttaacgcccagggtttttcccagtccacgacgttgtaaaacgacggcccagtgaattgtaatacgactcactatagggcgaattgaatttagcggccgcgaattcgcccttaggcctggggcttcagtgaagatgtcctgcaaggcttctggctacacctttaccagctactggatgcactgggtaaaacagaggcctggacagggtctggaatggattggcgctatttatcctggaaatagtgatactagctacaaccagaag…	0	0	1191	3 (complrev_noindelsearch)
	16	CD19-Ig-16.fa	productive	Musmus IGHV1-81*01 F	1111	87.50	252/288 nt	Musmus IGHJ4*01 F	252	96.30	52/54 nt	Musmus IGHD2-2*01 F	1	8	8	18	8.8.18	[25.17.38.11]	CARGSTMVTTRVYYYVMDYW	in-frame	-				ttagccccagctggggaaaaggggggatgtgctgccaaggtcgatttaagtttgggtaacgcccagggttttccccagtcaacgacgttgtaaaaacgacggcccagtgaattgtaatacgactcactatagggcgaattgaatttagcggccgcgaattcgcccttaggcctggggcttcagtgaagctgtcctgcaaggcttctggctacaccttcacaagctatgatataagctgggtgaagcagagaactggacagggccttgagtggattggagagatttatcctagaagtggtaatgcttactacaatgagaagttcaagggcaaggccacactgactgcagacaaatcctccagcacagcgtatatggagctccgcagcctgacatctgagg…	0	0	1117	3 (complrev_noindelsearch)
	17	CD19-Ig-17.fa	productive	Musmus IGHV5-17*02 F	1372	97.57	281/288 nt	Musmus IGHJ4*01 F	252	96.30	52/54 nt	Musmus IGHD1-1*01 F	3	8	8	18	8.8.18	[25.17.38.11]	CVRSGYYYGDNYFFYAMDYW	in-frame	-				ttttgggaaaggggcaatcggtggggggcctttttcggtttttacggctagctggcgaaaagggggatctgctgccaaggcgattaagttgggtaacggccagggtttttcccagtcaggacgttgtaaaacgacggcccagtgaattgtaatacgactcactatagggcgaattgaatttagcggccgcgaattcgcccttgtggagtctgggggaggcttagtgcagcctggagggtcccggaaactctcctgtgcagcctctggattcactttcagtagctttggaatgcactgggttcgtcaggctccagagaaggggctggagtgggtcgcatacattagtagtggcagtagtaccatctactatgcagacacagtgaagggccgattcaccat…	0	0	1175	3 (complrev_noindelsearch)
	18	CD19-Ig-18.fa	productive	Musmus IGHV1-76*01 F	1102	87.15	251/288 nt	Musmus IGHJ4*01 F	234	92.59	50/54 nt	Musmus IGHD2-3*01 F	3	8	8	13	8.8.13	[25.17.38.11]	CARDDGYYGYAMDYW	in-frame	-				aagggcgaattggtggggggcctctttggctatttcggccaggctggcgaaaagggggattgtgctgcaagggcgattaaagttgggtaaacgccagggtttttccccggtcacgacgttgttaaaacgacggcccagtgaattgtaatacgactcactatagggcgaattgaatttagcggccgcgaattcgcccttaggcctggggcttcagtgaagctgtcctgcaaggcttctggctacactttcactgactactatataaactggatgaaacagagacctggacagggacttgagtggattgcaaggatttatcctggaagtggtaatacttcctacaatgagaagttcaagggcaaggccacactgactgcagaaaaatcctccagcactgcc…	0	0	1134	3 (complrev_noindelsearch)
	19	CD19-Ig-19.fa	productive	Musmus IGHV1-76*01 F	1102	87.15	251/288 nt	Musmus IGHJ4*01 F	234	92.59	50/54 nt	Musmus IGHD2-3*01 F	3	8	8	13	8.8.13	[25.17.38.11]	CARDDGYYGYAMDYW	in-frame	-				aagggcgaattggtggggggcctctttggctatttcggccaggctggcgaaaagggggattgtgctgcaagggcgattaaagttgggtaaacgccagggtttttccccggtcacgacgttgttaaaacgacggcccagtgaattgtaatacgactcactatagggcgaattgaatttagcggccgcgaattcgcccttaggcctggggcttcagtgaagctgtcctgcaaggcttctggctacactttcactgactactatataaactggatgaaacagagacctggacagggacttgagtggattgcaaggatttatcctggaagtggtaatacttcctacaatgagaagttcaagggcaaggccacactgactgcagaaaaatcctccagcactgcc…	0	0	1134	3 (complrev_noindelsearch)
	20	CD19-Ig-20.fa	productive	Musmus IGHV1-19*01 F	1129	88.19	254/288 nt	Musmus IGHJ4*01 F	270	100.00	54/54 nt	Musmus IGHD2-4*01 F	3	8	8	18	8.8.18	[25.17.38.11]	CARGYYDYDGTPYYYAMDYW	in-frame	-				ttaccctcactaaagggactagtcctgcaggtttaaacgaattcgcccttaggcctggggcttcagtgaagatgtcctgtaaggcttctggatacacattcactgactactatatgaactgggtgaagcagagccatggaaagagccttgagtggattggagttattaatccttataacggtggtagtatctacaaccagaagttcacgggcaaggccacattgactgttgacaagtcctccagcacagcctacatggagctcaacagcctgacatctgaggactctgcagtctattactgtgcaaggggctactatgattacgacgggaccccatattactatgctatggactactggggtcaaggaacctcagtcaccgtctcctcaggtaagaatg…	0	0	1250	3 (complrev_noindelsearch)
	21	CD19-Ig-21.fa	productive	Musmus IGHV1-19*01 F	1129	88.19	254/288 nt	Musmus IGHJ4*01 F	270	100.00	54/54 nt	Musmus IGHD2-4*01 F	3	8	8	18	8.8.18	[25.17.38.11]	CARGYYDYDGTPYYYAMDYW	in-frame	-				ttaccctcactaaagggactagtcctgcaggtttaaacgaattcgcccttaggcctggggcttcagtgaagatgtcctgtaaggcttctggatacacattcactgactactatatgaactgggtgaagcagagccatggaaagagccttgagtggattggagttattaatccttataacggtggtagtatctacaaccagaagttcacgggcaaggccacattgactgttgacaagtcctccagcacagcctacatggagctcaacagcctgacatctgaggactctgcagtctattactgtgcaaggggctactatgattacgacgggaccccatattactatgctatggactactggggtcaaggaacctcagtcaccgtctcctcaggtaagaatg…	0	0	1250	3 (complrev_noindelsearch)
	22	CD19-Ig-22.fa	unproductive (see comment)	Musmus IGHV1-70*01 P	1129	88.19	254/288 nt	Musmus IGHJ4*01 F	252	96.30	52/54 nt	Musmus IGHD2-3*01 F	3	8	8	X	8.8.X	[25.17.38.11]	CAREVTT#YAMDYW	out-of-frame	-	rearranged sequence, stop codons			tattcactctgtacatcccacaacagacgataacggctctcttttttataggtgtaaaccttaaactgccgtacgtataggctgcgcaactgttgggaagggcaatcggtgcgggcctcttcgctattacgccagctggcgaaagggggatgtgctgcaaggcgattaagttgggtaacgccagggttttcccagtcacgacgttgtaaaacgacggccagtgaattgtaatacgactcactatagggcgaattgaatttagcggccgcgaattcgcccttaggcctggggcttcagtgaagatgtcctgcaaggcttctggctataccttcttcacctactggatgaactgggtgtagcagaggcctggacagggccttgagtggattggacagattt…	0	0	1215	3 (complrev_noindelsearch)
	23	CD19-Ig-23.fa	unproductive (see comment)	Musmus IGHV1-70*01 P	1129	88.19	254/288 nt	Musmus IGHJ4*01 F	252	96.30	52/54 nt	Musmus IGHD2-3*01 F	3	8	8	X	8.8.X	[25.17.38.11]	CAREVTT#YAMDYW	out-of-frame	-	rearranged sequence, stop codons			tattcactctgtacatcccacaacagacgataacggctctcttttttataggtgtaaaccttaaactgccgtacgtataggctgcgcaactgttgggaagggcaatcggtgcgggcctcttcgctattacgccagctggcgaaagggggatgtgctgcaaggcgattaagttgggtaacgccagggttttcccagtcacgacgttgtaaaacgacggccagtgaattgtaatacgactcactatagggcgaattgaatttagcggccgcgaattcgcccttaggcctggggcttcagtgaagatgtcctgcaaggcttctggctataccttcttcacctactggatgaactgggtgtagcagaggcctggacagggccttgagtggattggacagattt…	0	0	1215	3 (complrev_noindelsearch)
	24	CD19-Ig-24.fa	productive	Musmus IGHV1-26*01 F	1138	88.54	255/288 nt	Musmus IGHJ4*01 F	252	96.30	52/54 nt	Musmus IGHD4-1*01 F	3	8	8	12	8.8.12	[25.17.38.11]	CARLGWDDYAMDYW	in-frame	-				tcacctttggttggccccggggtgttcaataaatttcactttgtaacatccccaaaacagacgataaacggctcttctttttataggggtaaaccttaaactgcccgtacgtataggctgcgcaactgttgggaagggcgatcggtgcgggcctttttggctattacgccagctggcgaaaagggggatgtgctgcaaggcgattaagttgggtaacgccagggttttcccagtcacgacgttgtaaaacgacggccagtgaattgtaatacgactcactatagggcgaattgaatttagcggccgcgaattcgcccttaggcctggggcttcagtgaagatatcctgtaaggcttctggatacacgttcactgactactacatgaactgggtgaagca…	0	0	1248	3 (complrev_noindelsearch)
	25	CD19-Ig-25.fa	productive	Musmus IGHV1-26*01 F	1138	88.54	255/288 nt	Musmus IGHJ4*01 F	252	96.30	52/54 nt	Musmus IGHD4-1*01 F	3	8	8	12	8.8.12	[25.17.38.11]	CARLGWDDYAMDYW	in-frame	-				tcacctttggttggccccggggtgttcaataaatttcactttgtaacatccccaaaacagacgataaacggctcttctttttataggggtaaaccttaaactgcccgtacgtataggctgcgcaactgttgggaagggcgatcggtgcgggcctttttggctattacgccagctggcgaaaagggggatgtgctgcaaggcgattaagttgggtaacgccagggttttcccagtcacgacgttgtaaaacgacggccagtgaattgtaatacgactcactatagggcgaattgaatttagcggccgcgaattcgcccttaggcctggggcttcagtgaagatatcctgtaaggcttctggatacacgttcactgactactacatgaactgggtgaagca…	0	0	1248	3 (complrev_noindelsearch)
	26	CD19-Ig-26.fa	productive	Musmus IGHV1-26*01 F	1138	88.54	255/288 nt	Musmus IGHJ4*01 F	252	96.30	52/54 nt	Musmus IGHD4-1*01 F	3	8	8	12	8.8.12	[25.17.38.11]	CARLGWDDYAMDYW	in-frame	-				tcacctttggttggccccggggtgttcaataaatttcactttgtaacatccccaaaacagacgataaacggctcttctttttataggggtaaaccttaaactgcccgtacgtataggctgcgcaactgttgggaagggcgatcggtgcgggcctttttggctattacgccagctggcgaaaagggggatgtgctgcaaggcgattaagttgggtaacgccagggttttcccagtcacgacgttgtaaaacgacggccagtgaattgtaatacgactcactatagggcgaattgaatttagcggccgcgaattcgcccttaggcctggggcttcagtgaagatatcctgtaaggcttctggatacacgttcactgactactacatgaactgggtgaagca…	0	0	1248	3 (complrev_noindelsearch)

## Sheet: S4C S9A CD19 IgM
	Sequence number	Sequence ID	V-DOMAIN Functionality	V-GENE and allele	V-REGION score	V-REGION identity %	V-REGION identity nt	J-GENE and allele	J-REGION score	J-REGION identity %	J-REGION identity nt	D-GENE and allele	D-REGION reading frame	CDR1-IMGT length	CDR2-IMGT length	CDR3-IMGT length	CDR-IMGT lengths	FR-IMGT lengths	AA JUNCTION	JUNCTION frame	Orientation	V-DOMAIN Functionality comment	V-REGION potential ins/del	J-GENE and allele comment	Sequence	5prime trimmed-n nb	3prime trimmed-n nb	Analysed sequence length	Sequence analysis category
Supplemental Figure 4C, 9A	1	CD19-IgM-01.fa	unproductive	Musmus IGHV1-14*01 F	1129	88.19	254/288 nt	Musmus IGHJ4*01 F	198	85.19	46/54 nt	Musmus IGHD2-4*01 F	2	8	8	X	8.8.X	[25.17.38.11]	CAQIYYDYDG#AMDYW	out-of-frame	-				ggctgcgccaactgttgggaaagggcaatcggtgcgggcctttttggttattacgccagctggcgaaagggggatgtgctgcaaggcgattaagttgggtaacgccagggtttttcccagtcacgacgttgtaaaacgacggccagtgaattgtaatacgactcactatagggcgaattgaatttagcggccgcgaattcgcccttaggcctggggcttcagtgaagatgtcctgcaaggcttctggatacacattcactagctatgttatgcactgggtgaagcagaagcctgggcagggccttgagtggattggatatattaatccttacaatgatggtactaagtacaatgagaagttcaaaggcaaggccacactgacttcagacaaatcctcca…	0	0	1144	3 (complrev_noindelsearch)
	2	CD19-IgM-02.fa	productive	Musmus IGHV1-69*02 F	1138	88.54	255/288 nt	Musmus IGHJ4*01 F	216	88.89	48/54 nt	Musmus IGHD1-1*01 F	3	8	8	11	8.8.11	[25.17.38.11]	CARGGSSGAMDYW	in-frame	-				ccgttacgttattggctcgccacaacgtgttgggaagtggcgaatcggtggcgcgccctcttaggatattaccgccaggctgtgcgaaagggcggatttgcttgcaaggcgaatttagattgcgtaacgcccagggtttttccaagccacgacgttgtaaaaggacggcccagtgaattgtaataggactcactatagggcgaattgaatttagcggccgcgaattcgcccttaggcctggggcttcagtgaagctgtcctgcaaggcttctggctacaccttcaccagctactggatgcactgggtgaagcagaggcctggacaaggccttgagtggatcggagagattgatccttctgatagttatactaactacaatcaaaagttcaagggcaagg…	0	0	1154	3 (complrev_noindelsearch)
	3	CD19-IgM-03.fa	productive	Musmus IGHV1-55*01 F	1084	86.46	249/288 nt	Musmus IGHJ4*01 F	243	94.44	51/54 nt	Musmus IGHD1-1*01 F	3	8	8	15	8.8.15	[25.17.38.11]	CLTFLYYYDSSYAMDYW	in-frame	-				ttcgttgcccccgggggggttcaataaatttcccttttgtacatcccacaaaacggaggaaaaagggccttcttcttttaaagggggaaaacccttaaaaccgccgtaacgtatagcgttgcgcaaactttgggaaaggccaatcggtgcgggcctttttcgctttttacgccagctggcgaaaagggggatttgctgcaaggcgattaagttgggtaacgccagggtttttcccagtcacgacgttgtaaaacgacggcccagtgaattgtaatacgactcactatagggcgaattgaatttagcggccgcgaattcgcccttaggcctggggcttcagtgaagatgtcctgcaaggcttctggctacaccttcaccagctactggataacctgggtg…	0	0	1263	3 (complrev_noindelsearch)
	4	CD19-IgM-04.fa	productive	Musmus IGHV1-81*01 F	1138	88.54	255/288 nt	Musmus IGHJ4*01 F	189	83.33	45/54 nt	Musmus IGHD3-2*02 F	2	8	8	12	8.8.12	[25.17.38.11]	CATRDSSGYGGDYW	in-frame	-				ccgtacggtataggcctgggcaaactgttgggaaggggcgattcggtgggggccttttcggttattacgccagctggcgaaaagggggatgtgctgcaagggcgattaagttgggtaacgcccagggtttttcccagtcacgacgttgtaaaacgacggccagtgaattgtaatacgactcactatagggcgaattgaatttagcggccgcgaattcgcccttaggcctggggcttcagtgaagctgtcctgcaaggcttctggctacaccttcacaagctatggtataagctgggtgaagcagagaactggacagggccttgagtggattggagagatttatcctagaagtggtaatacttactacaatgagaagttcaagggcaaggccacactgac…	0	0	1151	3 (complrev_noindelsearch)
	5	CD19-IgM-05.fa	productive	Musmus IGHV5-6*03 [F]	1381	97.92	282/288 nt	Musmus IGHJ4*01 F	207	87.04	47/54 nt	Musmus IGHD1-1*02 F	2	8	8	11	8.8.11	[25.17.38.11]	CARHWDLGTMDYW	in-frame	-				ccgggggatctttttcggacggcgaacgtgccccggccggggggatcccccttccgtcggcccggggggttcaaataaattcccttcggtacatccaacaaccggaagataaacggcttctctttttaaaggggtaaaccttaaaccgcccgtaagtataggctgcccaactgttgggaaaggccaatcggtgcgggcctttttcgttattaaccccagctggcgaaagggggatgtgctgcaaggcgattaagttgggtaacgccagggttttcccagtcacgacgttgtaaaacgacggccagtgaattgtaatacgactcactatagggcgaattgaatttagcggccgcgaattcgcccttgtggagtctgggggaggcttagtgaagcctggag…	0	0	1319	3 (complrev_noindelsearch)
	6	CD19-IgM-06.fa	unproductive (see comment)	Musmus IGHV1-72*01 F	1093	86.81	250/288 nt	Musmus IGHJ4*01 F	207	87.04	47/54 nt	Musmus IGHD2-3*01 F	3	8	8	14	8.8.14	[25.17.38.11]	CARYFYDA*YVGMDYW	in-frame	-	rearranged sequence, stop codons			tttttataggtgtaaaccttaaaacgcccgtacgtataggctggcgcaactgttgggaagggcgattggtgcgggccttttcgctattacgccagctggcgaaagggggatgtgctgcaaggcgattaagttgggtaacgccagggttttcccagtcacgacgttgtaaaacgacggccagtgaattgtaatacgactcactatagggcgaattgaatttagcggccgcgaattcgcccttaggcctggggcttcagtgaagctgtcctgcaaggcttctggctacaccttcaccaactactggatgcactgggtgaaacagaggcctggacgaggccttgagtggattggaaggattgatcctaataatggtggtactaagtccaatgagaagttcaa…	0	0	1183	3 (complrev_noindelsearch)
	7	CD19-IgM-07.fa	unproductive	Musmus IGHV5-2*01 F, or Musmus IGHV5-2*03 [F]	1336	96.18	277/288 nt	Musmus IGHJ4*01 F	207	87.04	47/54 nt	Musmus IGHD2-2*01 F	2	8	8	X	8.8.X	[25.17.38.11]	CARHGY#AMDYW	out-of-frame	-				gaattgtattccgactcactatagggcgaattgattttagcgggccgcgaattcgcccctgtggagtctgggggaggcttagtgcagcccggagagtccctgaaactctcctgtgaatccaatgaatacgaattcccttcccatgacatgtcttgggtccgcaagactccggagaagaggctggagttggtcgcagccattaatagtgatggtggtaccacctactatccagacaccatggagagacgattcatcatctccagagacaataccaagaagaccctgtacctgcaagtgagcagtctgaggtctgaggacacagccttgtattactgtgcaagacatggttacccgctatggactactggggtcaaggaacctcagtcaccgtctcctcag…	0	0	1007	3 (complrev_noindelsearch)
	8	CD19-IgM-08.fa	productive	Musmus IGHV1-59*01 F	1138	88.54	255/288 nt	Musmus IGHJ4*01 F	198	85.19	46/54 nt	Musmus IGHD5-5*01 ORF	1	8	8	10	8.8.10	[25.17.38.11]	CASSLLRAMDYW	in-frame	-				ccgtaacgtatagggctgcgcaactgttgggaaaggccaatcggtgcgggccctcttcgctttttacgccagctggcgaaagggggatgtgctgcaaggcgattaagttgggtaacgccagggttttcccagtcacgacgttgtaaaacgacggccagtgaattgtaatacgactcactatagggcgaattgaatttagcggccgcgaattcgcccttaggcctggggcttcagtgaagttgtcctgcaaggcttctggctacaccttcaccagctactggatgcactgggtaaagcagaggcctggacaaggccttgagtggatcggagtgattgatccttctgatagttatactaactacaatcaaaagttcaagggcaaggccacattgactgtag…	0	0	1144	3 (complrev_noindelsearch)
	9	CD19-IgM-09.fa	productive	Musmus IGHV1-66*01 F	1102	87.15	251/288 nt	Musmus IGHJ4*01 F	234	92.59	50/54 nt	Musmus IGHD1-1*01 F	1	8	8	15	8.8.15	[25.17.38.11]	CARVLITTVVSYAMDYW	in-frame	-				atattccacttcgttaacttccaccaaaccggaggattaacggctcttctcttttaatagggttaaacctttaaactggccgtaacgtatagggctgcgccaactgttgggaaagggcgatcggttgcgggcctttttcgcttattacgccagctggcgaaaagggggatgtgctgcaaggcgattaagttgggtaacgccagggttttcccagtcacgacgttgtaaaacgacggccagtgaattgtaatacgactcactatagggcgaattgaatttagcggccgcgaattcgcccttaggcctggggcttcagtgaagatatcctgcaaggcttctggctacagcttcacaacctactatatacactgggtgaagcggaggcctggacagggactt…	0	0	1238	3 (complrev_noindelsearch)
	10	CD19-IgM-10.fa	productive	Musmus IGHV1-5*01 F	1075	86.11	248/288 nt	Musmus IGHJ4*01 F	261	98.15	53/54 nt	Musmus IGHD2-3*01 F	3	8	8	11	8.8.11	[25.17.38.11]	CKIYDGYYAMDYW	in-frame	-				ccgtacggtatagggctgccgcaactgttgggaaagggcgaatcggtggcgggccttctcggtaattacgccagctggcgaaaagggggatgtgctgcaaaggcgattaagttgggtaacgccagggtttttcccagtccacgacgttgtaaaacgacggccagtgaattgtaatacgactcactatagggcgaattgaatttagcggccgcgaattcgcccttaggcctggggcttcagtgaagatgtcctgcaaggcttctggctacacctttaccagctactggatgcactgggtaaaacagaggcctggacagggtctggaatggattggcgctatttatcctggaaatagtgatactaactacaaccagaagttcaaggacaaggccaaactga…	0	0	1143	3 (complrev_noindelsearch)
	11	CD19-IgM-11.fa	unproductive (see comment)	Musmus IGHV1-81*01 F	1138	88.54	255/288 nt	Musmus IGHJ4*01 F	234	92.59	50/54 nt	Musmus IGHD2-1*01 F	3	8	8	X	8.8.X	[25.17.38.11]	CLW*LQ#AMDYW	out-of-frame	-	rearranged sequence, stop codons			tcaataaaatttacatctgggaactcccacaaaacggaacgataaacggctttctctttttgatagggggtaaacccttaacactgctcgtacggtttagggctgcgcaaactgttgggaagggcgaatcggtggcgggcctttttcggttattagcccagccggcgaaaagggggatgtgctgcaaggcgattaagttgggtaacggccagggttttcccagtcacgacgttgtaaaacgacggccagtgaattgtaatacgactcactatagggcgaattgaatttagcggccgcgaattcgcccttaggcctggggcttcagtgaagctgtcctgcaaggcttctggctacaccttcacaagctatggtataagctgggtgaagcagagaactgga…	0	0	1232	3 (complrev_noindelsearch)
	12	CD19-IgM-12.fa	productive	Musmus IGHV1-9*01 F (see comment)	1021	84.03	242/288 nt	Musmus IGHJ4*01 F	225	90.74	49/54 nt	Musmus IGHD2-14*01 F	3	8	8	10	8.8.10	[25.17.38.11]	CARGYDVAMDYW	in-frame	-		low V-REGION identity (84.03%)		ttaatccgcccgtacgtataggggcgccgcaaactgttgggaagggcgaatcggtggcgggccttttcggctattacgcccagccggccaaaagggggatgtgttgcaaggcgattaagttgggtaacgccagggttttccccagtcaggacgttgtaaaacgacggccagtgaattgtaatacgactcactatagggcgaattgaatttagcggccgcgaattcgcccttaggcctggggcttcagtgaagatatcctgcaaggctactggctacacattcagtaactactggatagagtgggtaaaacagaggcctggacatggccttgagtggattggagagttttttcctggaagtggtagtactaactacaatgagaagttcaaggacaaggcc…	0	0	1157	3 (complrev_noindelsearch)
	13	CD19-IgM-13.fa	productive (see comment)	Musmus IGHV5-6-5*01 F	1312	95.79	273/285 nt	Musmus IGHJ4*01 F	252	96.30	52/54 nt			8	7	12	8.7.12	[25.17.38.11]	CARRRGKDYAMDYW (see V-DOMAIN Functionality comment)	in-frame	-	IMGT/JunctionAnalysis gives no results for this JUNCTION			aaacctttaaaactgccggtaaggtatagggctggggcaacttgttgggaaagggcgaatcggtgcggggcctctttggctaattaagcccaggctggcgaaaaggggggatgttgctgccaagggcgatttaagtttgggtaaccgcccagggtttttctcccgtcaacgacgttgttaaaacgacggcccagtgaattgtaatacgactcactataggggcgaattgaatttagcggccgcgaattcggcccttgtggagtctgggggaggcttagtgaagcctggagggtccctgaaactctcctgtgcagcctctggattcactttcagtagttatgtcatgtcttgggttcgccagactccagagaagaggctggagtgggtcgcatccattat…	0	0	1210	3 (complrev_noindelsearch)
	14	CD19-IgM-14.fa	productive	Musmus IGHV5-17*02 F	1354	96.88	279/288 nt	Musmus IGHJ4*01 F	243	94.44	51/54 nt	Musmus IGHD2-2*01 F	3	8	8	15	8.8.15	[25.17.38.11]	CTRSGYGYDPYYALDYW	in-frame	-				ttttaatggggtaaacccttaaactgcccgtacgtatagggctgcgcaacttgttgggaaagggcgaatcggttcggggcctttttcgcttattacccccagctggcgaaaagggggatgtgctgcaaaggcgattaagttgggtaacgccagggttttcccagtcacgacgttgtaaaacgacggccagtgaattgtaatacgactcactatagggcgaattgaatttagcggccgcgaattcgcccttgtggagtctgggggaggcttagtgcagcctggagggtcccggaaactctcctgtgcagcctctggattcactttcagtagctttggaatgcactgggttcgtcaggctccagagaaggggctggagtgggtcgcatacattagtagtgg…	0	0	1206	3 (complrev_noindelsearch)
	15	CD19-IgM-15.fa	productive	Musmus IGHV5-17*01 F	1336	96.18	277/288 nt	Musmus IGHJ4*01 F	207	87.04	47/54 nt	Musmus IGHD3-3*01 F	3	8	8	9	8.8.9	[25.17.38.11]	CARSDGAMDYW	in-frame	-				cctcactaaagggactagtcctgcaggtttaaacgaattcgcccttgtggagtctgggggaggcttagtgaagcctggagggtccctgaaactctcctgtgcagcctctggattcactttcagtgactatggaatgcactgggttcgtcaggctccagagaagggactggagtgggttacatacattagtagtggcagtactaccatctactatgcagacacagtgaagggccgattcaccatctccagagacaatgccaagaacaccctattcctgcaaatgaccagtctgaggtctgaggacacggccatgtattactgtgcaaggagcgatggggctatggactactggggtcaaggaacctcagtcaccgtctcctcaggtaagaatggcctctc…	0	0	1237	3 (complrev_noindelsearch)
	16	CD19-IgM-16.fa	productive	Musmus IGHV1-12*01 F	1156	89.24	257/288 nt	Musmus IGHJ4*01 F	207	87.04	47/54 nt	Musmus IGHD4-1*02 F	2	8	8	13	8.8.13	[25.17.38.11]	CVRAPNWEKGPMDYW	in-frame	-				aaaagggcttctccttttttaaagggtgtaaacctttaaaaccgccggtacggtattgggctgcgcaaactgttgggaaagggcaatcggtggggggcctttttggtttttacgcccactgggcgaaaggggggatgtgctgccaggcgattaagttgggtaacgcccgggttttcccagtcacgacgttgtaaaacgacggccagtgaattgtaatacgactcactatagggcgaattgaatttagcggccgcgaattcgcccttaggcctggggcttcagtgaagatgtcctgcaaggcttctggctacacatttaccagttacaatatgcactgggtaaagcagacacctagacagggcctggaatggattggagctatttatccaggaaatggtg…	0	0	1200	3 (complrev_noindelsearch)
	17	CD19-IgM-17.fa	unproductive	Musmus IGHV1-5*01 F	1102	87.15	251/288 nt	Musmus IGHJ4*01 F	252	96.30	52/54 nt	Musmus IGHD2-2*01 F	3	8	8	X	8.8.X	[25.17.38.11]	CTRGRLWLRR#YYAMDYW	out-of-frame	-				ccttaaaaccgccggtaagctataggctcggccaaccctttgggaaagggcgaatcgggtgcgggccttttttggcttattacgcccagcttgcgaaaaagggggattttgctgccaagggcgatttaagttgggttaacgcccagggtttttcccagtccacgacgttgtaaaacgacggcccagtgaattgtaatacgactcactatagggcgaattgaatttagcggccgcgaattcgcccttaggcctggggcttcagtgaagatgtcctgcaaggcttctggctacacctttaccagctactggatgcactgggtaaaacagaggcctggacagggtctggaatggattggcgctatttatcctggaaatagtgatactagctacaaccagaag…	0	0	1191	3 (complrev_noindelsearch)
	18	CD19-IgM-18.fa	productive	Musmus IGHV1-81*01 F	1111	87.50	252/288 nt	Musmus IGHJ4*01 F	252	96.30	52/54 nt	Musmus IGHD2-2*01 F	1	8	8	18	8.8.18	[25.17.38.11]	CARGSTMVTTRVYYYVMDYW	in-frame	-				ttagccccagctggggaaaaggggggatgtgctgccaaggtcgatttaagtttgggtaacgcccagggttttccccagtcaacgacgttgtaaaaacgacggcccagtgaattgtaatacgactcactatagggcgaattgaatttagcggccgcgaattcgcccttaggcctggggcttcagtgaagctgtcctgcaaggcttctggctacaccttcacaagctatgatataagctgggtgaagcagagaactggacagggccttgagtggattggagagatttatcctagaagtggtaatgcttactacaatgagaagttcaagggcaaggccacactgactgcagacaaatcctccagcacagcgtatatggagctccgcagcctgacatctgagg…	0	0	1117	3 (complrev_noindelsearch)
	19	CD19-IgM-19.fa	productive	Musmus IGHV5-17*02 F	1372	97.57	281/288 nt	Musmus IGHJ4*01 F	252	96.30	52/54 nt	Musmus IGHD1-1*01 F	3	8	8	18	8.8.18	[25.17.38.11]	CVRSGYYYGDNYFFYAMDYW	in-frame	-				ttttgggaaaggggcaatcggtggggggcctttttcggtttttacggctagctggcgaaaagggggatctgctgccaaggcgattaagttgggtaacggccagggtttttcccagtcaggacgttgtaaaacgacggcccagtgaattgtaatacgactcactatagggcgaattgaatttagcggccgcgaattcgcccttgtggagtctgggggaggcttagtgcagcctggagggtcccggaaactctcctgtgcagcctctggattcactttcagtagctttggaatgcactgggttcgtcaggctccagagaaggggctggagtgggtcgcatacattagtagtggcagtagtaccatctactatgcagacacagtgaagggccgattcaccat…	0	0	1175	3 (complrev_noindelsearch)
	20	CD19-IgM-20.fa	productive	Musmus IGHV1-76*01 F	1102	87.15	251/288 nt	Musmus IGHJ4*01 F	234	92.59	50/54 nt	Musmus IGHD2-3*01 F	3	8	8	13	8.8.13	[25.17.38.11]	CARDDGYYGYAMDYW	in-frame	-				aagggcgaattggtggggggcctctttggctatttcggccaggctggcgaaaagggggattgtgctgcaagggcgattaaagttgggtaaacgccagggtttttccccggtcacgacgttgttaaaacgacggcccagtgaattgtaatacgactcactatagggcgaattgaatttagcggccgcgaattcgcccttaggcctggggcttcagtgaagctgtcctgcaaggcttctggctacactttcactgactactatataaactggatgaaacagagacctggacagggacttgagtggattgcaaggatttatcctggaagtggtaatacttcctacaatgagaagttcaagggcaaggccacactgactgcagaaaaatcctccagcactgcc…	0	0	1134	3 (complrev_noindelsearch)
	21	CD19-IgM-21.fa	productive	Musmus IGHV1-72*01 F	1138	88.54	255/288 nt	Musmus IGHJ4*01 F	225	90.74	49/54 nt	Musmus IGHD2-4*01 F	3	8	8	11	8.8.11	[25.17.38.11]	CARDYDYDGTDYW	in-frame	-				tccttttaaagggtaaaaccttaaactgccgtacgtataggctgcgcaactgttggaagggcgatcggtgcgggcctcttcgctattacgccagctggcgaaagggggatgtgctgcaaggcgattaagttgggtaacgccagggttttcccagtcacgacgttgtaaaacgacggccagtgaattgtaatacgactcactatagggcgaattgaatttagcggccgcgaattcgcccttaggcctggggcttcagtgaagctgtcctgcaaggcttctggctacaccttcaccagctactggatgcactgggtgaagcagaggcctggacgaggccttgagtggattggaaggattgatcctaatagtggtggtactaagtacaatgagaagttcaag…	0	0	1215	3 (complrev_noindelsearch)
	22	CD19-IgM-22.fa	productive	Musmus IGHV1-69*01 F	1138	88.54	255/288 nt	Musmus IGHJ4*01 F	216	88.89	48/54 nt	Musmus IGHD3-3*01 F	1	8	8	10	8.8.10	[25.17.38.11]	CARWTQRAMDYW	in-frame	-				ggaatcccttccgtggccccggggggtcaataatttcattctgacatccacaaacagacgataacggttttccttttataggtgtaaaccttaaactgccgtacgtataggctgcgcaactgttggaagggcgatcggtgcgggcctcttcgctattacgccagctggcgaaagggggatgtgctgcaaggcgattaagttgggtaacgccagggttttcccagtcacgacgttgtaaaacgacggccagtgaattgtaatacgactcactatagggcgaattgaatttagcggccgcgaattcgcccttaggcctggggcttcagtgaagctgtcctgcaaggcttctggctacaccttcaccagctactggatgcactgggtgaagcagaggcctgg…	0	0	1247	3 (complrev_noindelsearch)
	23	CD19-IgM-23.fa	productive	Musmus IGHV1-59*01 F	1138	88.54	255/288 nt	Musmus IGHJ4*01 F	225	90.74	49/54 nt	Musmus IGHD1-1*02 F	3	8	8	10	8.8.10	[25.17.38.11]	CARNGRNAMDYW	in-frame	-				tcttttataggggtaaaccttaaacggccgtacgtataggctgcgcaactgtgggaagggcgatcggtgcgggcctcttcgctattacgccagctggcgaaagggggatgtgctgcaaggcgattaagttgggtaacgccagggttttcccagtcacgacgttgtaaaacgacggccagtgaattgtaatacgactcactatagggcgaattgaatttagcggccgcgaattcgcccttaggcctggggcttcagtgaagttgtcctgcaaggcttctggctacaccttcaccagctactggatgcactgggtaaagcagaggcctggacaaggccttgagtggatcggagtgattgatccttctgatagttatactaactacaatcaaaagttcaagg…	0	0	1211	3 (complrev_noindelsearch)
	24	CD19-IgM-24.fa	productive	Musmus IGHV1-64*01 F	1084	86.46	249/288 nt	Musmus IGHJ4*01 F	243	94.44	51/54 nt	Musmus IGHD1-1*01 F	3	8	8	19	8.8.19	[25.17.38.11]	CARRSHYYSHTYGLYYAIDYW	in-frame	-				ggggaaatgttggaaagggcgatcggggcggcctcttcgctattacgccagctgcgaaagggggatgtgctgcaaggcgattaagttgggtaacgccagggttttcccagtcacgacgttgtaaaacgacggccagtgaattgtaatacgactcactatagggcgaattgaatttagcggccgcgaattcgcccttaagcctggggcttcagtgaagttgtcctgcaaggcttctggctacactttcaccagctactggatgcactgggtgaaacagaggcctggacaaggccttgagtggattgggatgattcatcctaacagtggtagtactacctacgatgagaagttcaagaacaaggccacactgactgtagacaaatcctccagcacagccta…	0	0	1195	3 (complrev_noindelsearch)
	25	CD19-IgM-25.fa	productive	Musmus IGHV1-64*01 F	1138	88.54	255/288 nt	Musmus IGHJ4*01 F	270	100.00	54/54 nt	Musmus IGHD1-1*01 F	3	8	8	14	8.8.14	[25.17.38.11]	CAREGYGSNYYAMDYW	in-frame	-				cttaaactgccgtagtataggctgcgcaactgtgggaagggcgatcggtgcgggctcttcgctattacgccagctggcgaaaggggatgtgctgcaaggcgattaagttgggtaacgccagggttttcccagtcacgacgttgtaaaacgacggccagtgaattgtaatacgactcactatagggcgaattgaatttagcggccgcgaattcgcccttaggcctggggcttcagtgaagttgtcctgcaaggcttctggctacactttcaccagctactggatgcactgggtgaagcagaggcctggacaaggccttgagtggattggaatgattcatcctaatagtggtagtactaactacaatgagaagttcaagagcaaggccacactgactgtag…	0	0	1167	3 (complrev_noindelsearch)
	26	CD19-IgM-26.fa	productive	Musmus IGHV1-64*01 F	1138	88.54	255/288 nt	Musmus IGHJ4*01 F	270	100.00	54/54 nt	Musmus IGHD1-1*01 F	3	8	8	14	8.8.14	[25.17.38.11]	CAREGYGSNYYAMDYW	in-frame	-				cttaaactgccgtagtataggctgcgcaactgtgggaagggcgatcggtgcgggctcttcgctattacgccagctggcgaaaggggatgtgctgcaaggcgattaagttgggtaacgccagggttttcccagtcacgacgttgtaaaacgacggccagtgaattgtaatacgactcactatagggcgaattgaatttagcggccgcgaattcgcccttaggcctggggcttcagtgaagttgtcctgcaaggcttctggctacactttcaccagctactggatgcactgggtgaagcagaggcctggacaaggccttgagtggattggaatgattcatcctaatagtggtagtactaactacaatgagaagttcaagagcaaggccacactgactgtag…	0	0	1167	3 (complrev_noindelsearch)
	27	CD19-IgM-27.fa	productive	Musmus IGHV1-64*01 F	1138	88.54	255/288 nt	Musmus IGHJ4*01 F	270	100.00	54/54 nt	Musmus IGHD1-1*01 F	3	8	8	14	8.8.14	[25.17.38.11]	CAREGYGSNYYAMDYW	in-frame	-				cttaaactgccgtagtataggctgcgcaactgtgggaagggcgatcggtgcgggctcttcgctattacgccagctggcgaaaggggatgtgctgcaaggcgattaagttgggtaacgccagggttttcccagtcacgacgttgtaaaacgacggccagtgaattgtaatacgactcactatagggcgaattgaatttagcggccgcgaattcgcccttaggcctggggcttcagtgaagttgtcctgcaaggcttctggctacactttcaccagctactggatgcactgggtgaagcagaggcctggacaaggccttgagtggattggaatgattcatcctaatagtggtagtactaactacaatgagaagttcaagagcaaggccacactgactgtag…	0	0	1167	3 (complrev_noindelsearch)
	28	CD19-IgM-28.fa	unproductive	Musmus IGHV1-74*01 F	1138	88.54	255/288 nt	Musmus IGHJ4*01 F	216	88.89	48/54 nt	Musmus IGHD2-3*01 F	3	8	8	X	8.8.X	[25.17.38.11]	CAMMVTTR#AMDYW	out-of-frame	-				accctcactaaagggactagtcctgcaggtttaaacgaattcgcccttaggcctggggcttcagtgaaggtgtcctgcaaggcttctggctacaccttcaccagctactggatgcactgggtgaagcagaggcctggccaaggccttgagtggattggaaggattcatccttctgatagtgatactaactacaatcaaaagttcaagggcaaggccacattgactgtagacaaatcctccagcacagcctacatgcagctcagcagcctgacatctgaggactctgcggtctattactgtgcaatgatggttactacgagggggctatggactactggggtcaaggaacctcagtcaccgtctcctcaggtaagaatggcctctccaggtctttatttt…	0	0	1177	3 (complrev_noindelsearch)
	29	CD19-IgM-29.fa	unproductive	Musmus IGHV1-74*01 F	1138	88.54	255/288 nt	Musmus IGHJ4*01 F	216	88.89	48/54 nt	Musmus IGHD2-3*01 F	3	8	8	X	8.8.X	[25.17.38.11]	CAMMVTTR#AMDYW	out-of-frame	-				accctcactaaagggactagtcctgcaggtttaaacgaattcgcccttaggcctggggcttcagtgaaggtgtcctgcaaggcttctggctacaccttcaccagctactggatgcactgggtgaagcagaggcctggccaaggccttgagtggattggaaggattcatccttctgatagtgatactaactacaatcaaaagttcaagggcaaggccacattgactgtagacaaatcctccagcacagcctacatgcagctcagcagcctgacatctgaggactctgcggtctattactgtgcaatgatggttactacgagggggctatggactactggggtcaaggaacctcagtcaccgtctcctcaggtaagaatggcctctccaggtctttatttt…	0	0	1177	3 (complrev_noindelsearch)
	30	CD19-IgM-30.fa	unproductive	Musmus IGHV1-74*01 F	1138	88.54	255/288 nt	Musmus IGHJ4*01 F	216	88.89	48/54 nt	Musmus IGHD2-3*01 F	3	8	8	X	8.8.X	[25.17.38.11]	CAMMVTTR#AMDYW	out-of-frame	-				accctcactaaagggactagtcctgcaggtttaaacgaattcgcccttaggcctggggcttcagtgaaggtgtcctgcaaggcttctggctacaccttcaccagctactggatgcactgggtgaagcagaggcctggccaaggccttgagtggattggaaggattcatccttctgatagtgatactaactacaatcaaaagttcaagggcaaggccacattgactgtagacaaatcctccagcacagcctacatgcagctcagcagcctgacatctgaggactctgcggtctattactgtgcaatgatggttactacgagggggctatggactactggggtcaaggaacctcagtcaccgtctcctcaggtaagaatggcctctccaggtctttatttt…	0	0	1177	3 (complrev_noindelsearch)
	31	CD19-IgM-31.fa	unproductive	Musmus IGHV1-74*01 F	1138	88.54	255/288 nt	Musmus IGHJ4*01 F	216	88.89	48/54 nt	Musmus IGHD2-3*01 F	3	8	8	X	8.8.X	[25.17.38.11]	CAMMVTTR#AMDYW	out-of-frame	-				accctcactaaagggactagtcctgcaggtttaaacgaattcgcccttaggcctggggcttcagtgaaggtgtcctgcaaggcttctggctacaccttcaccagctactggatgcactgggtgaagcagaggcctggccaaggccttgagtggattggaaggattcatccttctgatagtgatactaactacaatcaaaagttcaagggcaaggccacattgactgtagacaaatcctccagcacagcctacatgcagctcagcagcctgacatctgaggactctgcggtctattactgtgcaatgatggttactacgagggggctatggactactggggtcaaggaacctcagtcaccgtctcctcaggtaagaatggcctctccaggtctttatttt…	0	0	1177	3 (complrev_noindelsearch)

## Sheet: S6E S9A Cg1 Ig
	Sequence number	Sequence ID	V-DOMAIN Functionality	V-GENE and allele	V-REGION score	V-REGION identity %	V-REGION identity nt	J-GENE and allele	J-REGION score	J-REGION identity %	J-REGION identity nt	D-GENE and allele	D-REGION reading frame	CDR1-IMGT length	CDR2-IMGT length	CDR3-IMGT length	CDR-IMGT lengths	FR-IMGT lengths	AA JUNCTION	JUNCTION frame	Orientation	V-DOMAIN Functionality comment	V-REGION potential ins/del	J-GENE and allele comment	Sequence	5prime trimmed-n nb	3prime trimmed-n nb	Analysed sequence length	Sequence analysis category
Supplemental Figure 6E, 9A	1	Cg1-Ig-01.fa	productive	Musmus IGHV1-72*01 F	1138	88.54	255/288 nt	Musmus IGHJ4*01 F	225	90.74	49/54 nt	Musmus IGHD2-4*01 F	3	8	8	11	8.8.11	[25.17.38.11]	CARDYDYDGTDYW	in-frame	-				tccttttaaagggtaaaaccttaaactgccgtacgtataggctgcgcaactgttggaagggcgatcggtgcgggcctcttcgctattacgccagctggcgaaagggggatgtgctgcaaggcgattaagttgggtaacgccagggttttcccagtcacgacgttgtaaaacgacggccagtgaattgtaatacgactcactatagggcgaattgaatttagcggccgcgaattcgcccttaggcctggggcttcagtgaagctgtcctgcaaggcttctggctacaccttcaccagctactggatgcactgggtgaagcagaggcctggacgaggccttgagtggattggaaggattgatcctaatagtggtggtactaagtacaatgagaagttcaag…	0	0	1215	3 (complrev_noindelsearch)
	2	Cg1-Ig-02.fa	productive	Musmus IGHV1-69*01 F	1138	88.54	255/288 nt	Musmus IGHJ4*01 F	216	88.89	48/54 nt	Musmus IGHD3-3*01 F	1	8	8	10	8.8.10	[25.17.38.11]	CARWTQRAMDYW	in-frame	-				ggaatcccttccgtggccccggggggtcaataatttcattctgacatccacaaacagacgataacggttttccttttataggtgtaaaccttaaactgccgtacgtataggctgcgcaactgttggaagggcgatcggtgcgggcctcttcgctattacgccagctggcgaaagggggatgtgctgcaaggcgattaagttgggtaacgccagggttttcccagtcacgacgttgtaaaacgacggccagtgaattgtaatacgactcactatagggcgaattgaatttagcggccgcgaattcgcccttaggcctggggcttcagtgaagctgtcctgcaaggcttctggctacaccttcaccagctactggatgcactgggtgaagcagaggcctgg…	0	0	1247	3 (complrev_noindelsearch)
	3	Cg1-Ig-03.fa	productive	Musmus IGHV1-59*01 F	1138	88.54	255/288 nt	Musmus IGHJ4*01 F	225	90.74	49/54 nt	Musmus IGHD1-1*02 F	3	8	8	10	8.8.10	[25.17.38.11]	CARNGRNAMDYW	in-frame	-				tcttttataggggtaaaccttaaacggccgtacgtataggctgcgcaactgtgggaagggcgatcggtgcgggcctcttcgctattacgccagctggcgaaagggggatgtgctgcaaggcgattaagttgggtaacgccagggttttcccagtcacgacgttgtaaaacgacggccagtgaattgtaatacgactcactatagggcgaattgaatttagcggccgcgaattcgcccttaggcctggggcttcagtgaagttgtcctgcaaggcttctggctacaccttcaccagctactggatgcactgggtaaagcagaggcctggacaaggccttgagtggatcggagtgattgatccttctgatagttatactaactacaatcaaaagttcaagg…	0	0	1211	3 (complrev_noindelsearch)
	4	Cg1-Ig-04.fa	productive	Musmus IGHV1-64*01 F	1084	86.46	249/288 nt	Musmus IGHJ4*01 F	243	94.44	51/54 nt	Musmus IGHD1-1*01 F	3	8	8	19	8.8.19	[25.17.38.11]	CARRSHYYSHTYGLYYAIDYW	in-frame	-				ggggaaatgttggaaagggcgatcggggcggcctcttcgctattacgccagctgcgaaagggggatgtgctgcaaggcgattaagttgggtaacgccagggttttcccagtcacgacgttgtaaaacgacggccagtgaattgtaatacgactcactatagggcgaattgaatttagcggccgcgaattcgcccttaagcctggggcttcagtgaagttgtcctgcaaggcttctggctacactttcaccagctactggatgcactgggtgaaacagaggcctggacaaggccttgagtggattgggatgattcatcctaacagtggtagtactacctacgatgagaagttcaagaacaaggccacactgactgtagacaaatcctccagcacagccta…	0	0	1195	3 (complrev_noindelsearch)
	5	Cg1-Ig-05.fa	productive	Musmus IGHV1-64*01 F	1138	88.54	255/288 nt	Musmus IGHJ4*01 F	270	100.00	54/54 nt	Musmus IGHD1-1*01 F	3	8	8	14	8.8.14	[25.17.38.11]	CAREGYGSNYYAMDYW	in-frame	-				cttaaactgccgtagtataggctgcgcaactgtgggaagggcgatcggtgcgggctcttcgctattacgccagctggcgaaaggggatgtgctgcaaggcgattaagttgggtaacgccagggttttcccagtcacgacgttgtaaaacgacggccagtgaattgtaatacgactcactatagggcgaattgaatttagcggccgcgaattcgcccttaggcctggggcttcagtgaagttgtcctgcaaggcttctggctacactttcaccagctactggatgcactgggtgaagcagaggcctggacaaggccttgagtggattggaatgattcatcctaatagtggtagtactaactacaatgagaagttcaagagcaaggccacactgactgtag…	0	0	1167	3 (complrev_noindelsearch)
	6	Cg1-Ig-06.fa	unproductive	Musmus IGHV1-14*01 F	1129	88.19	254/288 nt	Musmus IGHJ4*01 F	198	85.19	46/54 nt	Musmus IGHD2-4*01 F	2	8	8	X	8.8.X	[25.17.38.11]	CAQIYYDYDG#AMDYW	out-of-frame	-				ggctgcgccaactgttgggaaagggcaatcggtgcgggcctttttggttattacgccagctggcgaaagggggatgtgctgcaaggcgattaagttgggtaacgccagggtttttcccagtcacgacgttgtaaaacgacggccagtgaattgtaatacgactcactatagggcgaattgaatttagcggccgcgaattcgcccttaggcctggggcttcagtgaagatgtcctgcaaggcttctggatacacattcactagctatgttatgcactgggtgaagcagaagcctgggcagggccttgagtggattggatatattaatccttacaatgatggtactaagtacaatgagaagttcaaaggcaaggccacactgacttcagacaaatcctcca…	0	0	1144	3 (complrev_noindelsearch)
	7	Cg1-Ig-07.fa	productive	Musmus IGHV1-69*02 F	1138	88.54	255/288 nt	Musmus IGHJ4*01 F	216	88.89	48/54 nt	Musmus IGHD1-1*01 F	3	8	8	11	8.8.11	[25.17.38.11]	CARGGSSGAMDYW	in-frame	-				ccgttacgttattggctcgccacaacgtgttgggaagtggcgaatcggtggcgcgccctcttaggatattaccgccaggctgtgcgaaagggcggatttgcttgcaaggcgaatttagattgcgtaacgcccagggtttttccaagccacgacgttgtaaaaggacggcccagtgaattgtaataggactcactatagggcgaattgaatttagcggccgcgaattcgcccttaggcctggggcttcagtgaagctgtcctgcaaggcttctggctacaccttcaccagctactggatgcactgggtgaagcagaggcctggacaaggccttgagtggatcggagagattgatccttctgatagttatactaactacaatcaaaagttcaagggcaagg…	0	0	1154	3 (complrev_noindelsearch)
	8	Cg1-Ig-08.fa	productive	Musmus IGHV1-55*01 F	1084	86.46	249/288 nt	Musmus IGHJ4*01 F	243	94.44	51/54 nt	Musmus IGHD1-1*01 F	3	8	8	15	8.8.15	[25.17.38.11]	CLTFLYYYDSSYAMDYW	in-frame	-				ttcgttgcccccgggggggttcaataaatttcccttttgtacatcccacaaaacggaggaaaaagggccttcttcttttaaagggggaaaacccttaaaaccgccgtaacgtatagcgttgcgcaaactttgggaaaggccaatcggtgcgggcctttttcgctttttacgccagctggcgaaaagggggatttgctgcaaggcgattaagttgggtaacgccagggtttttcccagtcacgacgttgtaaaacgacggcccagtgaattgtaatacgactcactatagggcgaattgaatttagcggccgcgaattcgcccttaggcctggggcttcagtgaagatgtcctgcaaggcttctggctacaccttcaccagctactggataacctgggtg…	0	0	1263	3 (complrev_noindelsearch)
	9	Cg1-Ig-09.fa	productive	Musmus IGHV1-69*02 F	1138	88.54	255/288 nt	Musmus IGHJ4*01 F	182	85.71	42/49 nt	Musmus IGHD2-13*01 F	3	8	8	7	8.8.7	[25.17.38.11]	CARGDWDYW	in-frame	-				ggggaagctcagaattaccctgcactaaagggactagggcctgcaggtttaaacgaattcgcccttaggcctggggcttcagtgaagctgtcctgcaaggcttctggctacaccttcaccagctactggatgcactgggtgaagcagaggcctggacaaggccttgagtggatcggagagattgatccttctgatagttatactaactacaatcaaaagttcaagggcaaggccacattgactgtagacaaatcctccagcacagcctacatgcagctcagcagcctgacatctgaggactctgcggtctattactgtgcaagaggggactgggactactggggtcaaggaacctcagtcaccgtctcctcaggtaagaatggcctctccaggtcttta…	0	0	1347	3 (complrev_noindelsearch)
	10	Cg1-Ig-10.fa	productive	Musmus IGHV1-69*02 F	1138	88.54	255/288 nt	Musmus IGHJ4*01 F	182	85.71	42/49 nt	Musmus IGHD2-13*01 F	3	8	8	7	8.8.7	[25.17.38.11]	CARGDWDYW	in-frame	-				ggggaagctcagaattaccctgcactaaagggactagggcctgcaggtttaaacgaattcgcccttaggcctggggcttcagtgaagctgtcctgcaaggcttctggctacaccttcaccagctactggatgcactgggtgaagcagaggcctggacaaggccttgagtggatcggagagattgatccttctgatagttatactaactacaatcaaaagttcaagggcaaggccacattgactgtagacaaatcctccagcacagcctacatgcagctcagcagcctgacatctgaggactctgcggtctattactgtgcaagaggggactgggactactggggtcaaggaacctcagtcaccgtctcctcaggtaagaatggcctctccaggtcttta…	0	0	1347	3 (complrev_noindelsearch)
	11	Cg1-Ig-11.fa	productive	Musmus IGHV5-6*03 [F]	1381	97.92	282/288 nt	Musmus IGHJ4*01 F	207	87.04	47/54 nt	Musmus IGHD1-1*02 F	2	8	8	11	8.8.11	[25.17.38.11]	CARHWDLGTMDYW	in-frame	-				ccgggggatctttttcggacggcgaacgtgccccggccggggggatcccccttccgtcggcccggggggttcaaataaattcccttcggtacatccaacaaccggaagataaacggcttctctttttaaaggggtaaaccttaaaccgcccgtaagtataggctgcccaactgttgggaaaggccaatcggtgcgggcctttttcgttattaaccccagctggcgaaagggggatgtgctgcaaggcgattaagttgggtaacgccagggttttcccagtcacgacgttgtaaaacgacggccagtgaattgtaatacgactcactatagggcgaattgaatttagcggccgcgaattcgcccttgtggagtctgggggaggcttagtgaagcctggag…	0	0	1319	3 (complrev_noindelsearch)
	12	Cg1-Ig-12.fa	productive	Musmus IGHV5-6*03 [F]	1381	97.92	282/288 nt	Musmus IGHJ4*01 F	207	87.04	47/54 nt	Musmus IGHD1-1*02 F	2	8	8	11	8.8.11	[25.17.38.11]	CARHWDLGTMDYW	in-frame	-				ccgggggatctttttcggacggcgaacgtgccccggccggggggatcccccttccgtcggcccggggggttcaaataaattcccttcggtacatccaacaaccggaagataaacggcttctctttttaaaggggtaaaccttaaaccgcccgtaagtataggctgcccaactgttgggaaaggccaatcggtgcgggcctttttcgttattaaccccagctggcgaaagggggatgtgctgcaaggcgattaagttgggtaacgccagggttttcccagtcacgacgttgtaaaacgacggccagtgaattgtaatacgactcactatagggcgaattgaatttagcggccgcgaattcgcccttgtggagtctgggggaggcttagtgaagcctggag…	0	0	1319	3 (complrev_noindelsearch)
	13	Cg1-Ig-13.fa	unproductive (see comment)	Musmus IGHV1-72*01 F	1093	86.81	250/288 nt	Musmus IGHJ4*01 F	207	87.04	47/54 nt	Musmus IGHD2-3*01 F	3	8	8	14	8.8.14	[25.17.38.11]	CARYFYDA*YVGMDYW	in-frame	-	rearranged sequence, stop codons			tttttataggtgtaaaccttaaaacgcccgtacgtataggctggcgcaactgttgggaagggcgattggtgcgggccttttcgctattacgccagctggcgaaagggggatgtgctgcaaggcgattaagttgggtaacgccagggttttcccagtcacgacgttgtaaaacgacggccagtgaattgtaatacgactcactatagggcgaattgaatttagcggccgcgaattcgcccttaggcctggggcttcagtgaagctgtcctgcaaggcttctggctacaccttcaccaactactggatgcactgggtgaaacagaggcctggacgaggccttgagtggattggaaggattgatcctaataatggtggtactaagtccaatgagaagttcaa…	0	0	1183	3 (complrev_noindelsearch)
	14	Cg1-Ig-14.fa	unproductive (see comment)	Musmus IGHV1-72*01 F	1093	86.81	250/288 nt	Musmus IGHJ4*01 F	207	87.04	47/54 nt	Musmus IGHD2-3*01 F	3	8	8	14	8.8.14	[25.17.38.11]	CARYFYDA*YVGMDYW	in-frame	-	rearranged sequence, stop codons			tttttataggtgtaaaccttaaaacgcccgtacgtataggctggcgcaactgttgggaagggcgattggtgcgggccttttcgctattacgccagctggcgaaagggggatgtgctgcaaggcgattaagttgggtaacgccagggttttcccagtcacgacgttgtaaaacgacggccagtgaattgtaatacgactcactatagggcgaattgaatttagcggccgcgaattcgcccttaggcctggggcttcagtgaagctgtcctgcaaggcttctggctacaccttcaccaactactggatgcactgggtgaaacagaggcctggacgaggccttgagtggattggaaggattgatcctaataatggtggtactaagtccaatgagaagttcaa…	0	0	1183	3 (complrev_noindelsearch)
	15	Cg1-Ig-15.fa	unproductive	Musmus IGHV5-2*01 F, or Musmus IGHV5-2*03 [F]	1336	96.18	277/288 nt	Musmus IGHJ4*01 F	207	87.04	47/54 nt	Musmus IGHD2-2*01 F	2	8	8	X	8.8.X	[25.17.38.11]	CARHGY#AMDYW	out-of-frame	-				gaattgtattccgactcactatagggcgaattgattttagcgggccgcgaattcgcccctgtggagtctgggggaggcttagtgcagcccggagagtccctgaaactctcctgtgaatccaatgaatacgaattcccttcccatgacatgtcttgggtccgcaagactccggagaagaggctggagttggtcgcagccattaatagtgatggtggtaccacctactatccagacaccatggagagacgattcatcatctccagagacaataccaagaagaccctgtacctgcaagtgagcagtctgaggtctgaggacacagccttgtattactgtgcaagacatggttacccgctatggactactggggtcaaggaacctcagtcaccgtctcctcag…	0	0	1007	3 (complrev_noindelsearch)
	16	Cg1-Ig-16.fa	unproductive	Musmus IGHV5-2*01 F, or Musmus IGHV5-2*03 [F]	1336	96.18	277/288 nt	Musmus IGHJ4*01 F	207	87.04	47/54 nt	Musmus IGHD2-2*01 F	2	8	8	X	8.8.X	[25.17.38.11]	CARHGY#AMDYW	out-of-frame	-				gaattgtattccgactcactatagggcgaattgattttagcgggccgcgaattcgcccctgtggagtctgggggaggcttagtgcagcccggagagtccctgaaactctcctgtgaatccaatgaatacgaattcccttcccatgacatgtcttgggtccgcaagactccggagaagaggctggagttggtcgcagccattaatagtgatggtggtaccacctactatccagacaccatggagagacgattcatcatctccagagacaataccaagaagaccctgtacctgcaagtgagcagtctgaggtctgaggacacagccttgtattactgtgcaagacatggttacccgctatggactactggggtcaaggaacctcagtcaccgtctcctcag…	0	0	1007	3 (complrev_noindelsearch)
	17	Cg1-Ig-17.fa	unproductive	Musmus IGHV5-2*01 F, or Musmus IGHV5-2*03 [F]	1336	96.18	277/288 nt	Musmus IGHJ4*01 F	207	87.04	47/54 nt	Musmus IGHD2-2*01 F	2	8	8	X	8.8.X	[25.17.38.11]	CARHGY#AMDYW	out-of-frame	-				gaattgtattccgactcactatagggcgaattgattttagcgggccgcgaattcgcccctgtggagtctgggggaggcttagtgcagcccggagagtccctgaaactctcctgtgaatccaatgaatacgaattcccttcccatgacatgtcttgggtccgcaagactccggagaagaggctggagttggtcgcagccattaatagtgatggtggtaccacctactatccagacaccatggagagacgattcatcatctccagagacaataccaagaagaccctgtacctgcaagtgagcagtctgaggtctgaggacacagccttgtattactgtgcaagacatggttacccgctatggactactggggtcaaggaacctcagtcaccgtctcctcag…	0	0	1007	3 (complrev_noindelsearch)
	18	Cg1-Ig-18.fa	unproductive	Musmus IGHV5-2*01 F, or Musmus IGHV5-2*03 [F]	1336	96.18	277/288 nt	Musmus IGHJ4*01 F	207	87.04	47/54 nt	Musmus IGHD2-2*01 F	2	8	8	X	8.8.X	[25.17.38.11]	CARHGY#AMDYW	out-of-frame	-				gaattgtattccgactcactatagggcgaattgattttagcgggccgcgaattcgcccctgtggagtctgggggaggcttagtgcagcccggagagtccctgaaactctcctgtgaatccaatgaatacgaattcccttcccatgacatgtcttgggtccgcaagactccggagaagaggctggagttggtcgcagccattaatagtgatggtggtaccacctactatccagacaccatggagagacgattcatcatctccagagacaataccaagaagaccctgtacctgcaagtgagcagtctgaggtctgaggacacagccttgtattactgtgcaagacatggttacccgctatggactactggggtcaaggaacctcagtcaccgtctcctcag…	0	0	1007	3 (complrev_noindelsearch)
	19	Cg1-Ig-19.fa	productive	Musmus IGHV1-59*01 F	1138	88.54	255/288 nt	Musmus IGHJ4*01 F	198	85.19	46/54 nt	Musmus IGHD5-5*01 ORF	1	8	8	10	8.8.10	[25.17.38.11]	CASSLLRAMDYW	in-frame	-				ccgtaacgtatagggctgcgcaactgttgggaaaggccaatcggtgcgggccctcttcgctttttacgccagctggcgaaagggggatgtgctgcaaggcgattaagttgggtaacgccagggttttcccagtcacgacgttgtaaaacgacggccagtgaattgtaatacgactcactatagggcgaattgaatttagcggccgcgaattcgcccttaggcctggggcttcagtgaagttgtcctgcaaggcttctggctacaccttcaccagctactggatgcactgggtaaagcagaggcctggacaaggccttgagtggatcggagtgattgatccttctgatagttatactaactacaatcaaaagttcaagggcaaggccacattgactgtag…	0	0	1144	3 (complrev_noindelsearch)
	20	Cg1-Ig-20.fa	productive	Musmus IGHV1-59*01 F	1138	88.54	255/288 nt	Musmus IGHJ4*01 F	198	85.19	46/54 nt	Musmus IGHD5-5*01 ORF	1	8	8	10	8.8.10	[25.17.38.11]	CASSLLRAMDYW	in-frame	-				ccgtaacgtatagggctgcgcaactgttgggaaaggccaatcggtgcgggccctcttcgctttttacgccagctggcgaaagggggatgtgctgcaaggcgattaagttgggtaacgccagggttttcccagtcacgacgttgtaaaacgacggccagtgaattgtaatacgactcactatagggcgaattgaatttagcggccgcgaattcgcccttaggcctggggcttcagtgaagttgtcctgcaaggcttctggctacaccttcaccagctactggatgcactgggtaaagcagaggcctggacaaggccttgagtggatcggagtgattgatccttctgatagttatactaactacaatcaaaagttcaagggcaaggccacattgactgtag…	0	0	1144	3 (complrev_noindelsearch)
	21	Cg1-Ig-21.fa	productive	Musmus IGHV1-59*01 F	1138	88.54	255/288 nt	Musmus IGHJ4*01 F	198	85.19	46/54 nt	Musmus IGHD5-5*01 ORF	1	8	8	10	8.8.10	[25.17.38.11]	CASSLLRAMDYW	in-frame	-				ccgtaacgtatagggctgcgcaactgttgggaaaggccaatcggtgcgggccctcttcgctttttacgccagctggcgaaagggggatgtgctgcaaggcgattaagttgggtaacgccagggttttcccagtcacgacgttgtaaaacgacggccagtgaattgtaatacgactcactatagggcgaattgaatttagcggccgcgaattcgcccttaggcctggggcttcagtgaagttgtcctgcaaggcttctggctacaccttcaccagctactggatgcactgggtaaagcagaggcctggacaaggccttgagtggatcggagtgattgatccttctgatagttatactaactacaatcaaaagttcaagggcaaggccacattgactgtag…	0	0	1144	3 (complrev_noindelsearch)
	22	Cg1-Ig-22.fa	productive	Musmus IGHV1-59*01 F	1138	88.54	255/288 nt	Musmus IGHJ4*01 F	198	85.19	46/54 nt	Musmus IGHD5-5*01 ORF	1	8	8	10	8.8.10	[25.17.38.11]	CASSLLRAMDYW	in-frame	-				ccgtaacgtatagggctgcgcaactgttgggaaaggccaatcggtgcgggccctcttcgctttttacgccagctggcgaaagggggatgtgctgcaaggcgattaagttgggtaacgccagggttttcccagtcacgacgttgtaaaacgacggccagtgaattgtaatacgactcactatagggcgaattgaatttagcggccgcgaattcgcccttaggcctggggcttcagtgaagttgtcctgcaaggcttctggctacaccttcaccagctactggatgcactgggtaaagcagaggcctggacaaggccttgagtggatcggagtgattgatccttctgatagttatactaactacaatcaaaagttcaagggcaaggccacattgactgtag…	0	0	1144	3 (complrev_noindelsearch)
	23	Cg1-Ig-23.fa	productive	Musmus IGHV1-59*01 F	1138	88.54	255/288 nt	Musmus IGHJ4*01 F	198	85.19	46/54 nt	Musmus IGHD5-5*01 ORF	1	8	8	10	8.8.10	[25.17.38.11]	CASSLLRAMDYW	in-frame	-				ccgtaacgtatagggctgcgcaactgttgggaaaggccaatcggtgcgggccctcttcgctttttacgccagctggcgaaagggggatgtgctgcaaggcgattaagttgggtaacgccagggttttcccagtcacgacgttgtaaaacgacggccagtgaattgtaatacgactcactatagggcgaattgaatttagcggccgcgaattcgcccttaggcctggggcttcagtgaagttgtcctgcaaggcttctggctacaccttcaccagctactggatgcactgggtaaagcagaggcctggacaaggccttgagtggatcggagtgattgatccttctgatagttatactaactacaatcaaaagttcaagggcaaggccacattgactgtag…	0	0	1144	3 (complrev_noindelsearch)
	24	Cg1-Ig-24.fa	productive	Musmus IGHV1-59*01 F	1138	88.54	255/288 nt	Musmus IGHJ4*01 F	198	85.19	46/54 nt	Musmus IGHD5-5*01 ORF	1	8	8	10	8.8.10	[25.17.38.11]	CASSLLRAMDYW	in-frame	-				ccgtaacgtatagggctgcgcaactgttgggaaaggccaatcggtgcgggccctcttcgctttttacgccagctggcgaaagggggatgtgctgcaaggcgattaagttgggtaacgccagggttttcccagtcacgacgttgtaaaacgacggccagtgaattgtaatacgactcactatagggcgaattgaatttagcggccgcgaattcgcccttaggcctggggcttcagtgaagttgtcctgcaaggcttctggctacaccttcaccagctactggatgcactgggtaaagcagaggcctggacaaggccttgagtggatcggagtgattgatccttctgatagttatactaactacaatcaaaagttcaagggcaaggccacattgactgtag…	0	0	1144	3 (complrev_noindelsearch)

## Sheet: S6E S9A Cg1 IgM
	Sequence number	Sequence ID	V-DOMAIN Functionality	V-GENE and allele	V-REGION score	V-REGION identity %	V-REGION identity nt	J-GENE and allele	J-REGION score	J-REGION identity %	J-REGION identity nt	D-GENE and allele	D-REGION reading frame	CDR1-IMGT length	CDR2-IMGT length	CDR3-IMGT length	CDR-IMGT lengths	FR-IMGT lengths	AA JUNCTION	JUNCTION frame	Orientation	V-DOMAIN Functionality comment	V-REGION potential ins/del	J-GENE and allele comment	Sequence	5prime trimmed-n nb	3prime trimmed-n nb	Analysed sequence length	Sequence analysis category
Supplemental Figure 6E, 9A	1	Cg1-IgM-01.fa	productive	Musmus IGHV1-66*01 F	1102	87.15	251/288 nt	Musmus IGHJ4*01 F	234	92.59	50/54 nt	Musmus IGHD1-1*01 F	1	8	8	15	8.8.15	[25.17.38.11]	CARVLITTVVSYAMDYW	in-frame	-				atattccacttcgttaacttccaccaaaccggaggattaacggctcttctcttttaatagggttaaacctttaaactggccgtaacgtatagggctgcgccaactgttgggaaagggcgatcggttgcgggcctttttcgcttattacgccagctggcgaaaagggggatgtgctgcaaggcgattaagttgggtaacgccagggttttcccagtcacgacgttgtaaaacgacggccagtgaattgtaatacgactcactatagggcgaattgaatttagcggccgcgaattcgcccttaggcctggggcttcagtgaagatatcctgcaaggcttctggctacagcttcacaacctactatatacactgggtgaagcggaggcctggacagggactt…	0	0	1238	3 (complrev_noindelsearch)
	2	Cg1-IgM-02.fa	productive	Musmus IGHV1-5*01 F	1075	86.11	248/288 nt	Musmus IGHJ4*01 F	261	98.15	53/54 nt	Musmus IGHD2-3*01 F	3	8	8	11	8.8.11	[25.17.38.11]	CKIYDGYYAMDYW	in-frame	-				ccgtacggtatagggctgccgcaactgttgggaaagggcgaatcggtggcgggccttctcggtaattacgccagctggcgaaaagggggatgtgctgcaaaggcgattaagttgggtaacgccagggtttttcccagtccacgacgttgtaaaacgacggccagtgaattgtaatacgactcactatagggcgaattgaatttagcggccgcgaattcgcccttaggcctggggcttcagtgaagatgtcctgcaaggcttctggctacacctttaccagctactggatgcactgggtaaaacagaggcctggacagggtctggaatggattggcgctatttatcctggaaatagtgatactaactacaaccagaagttcaaggacaaggccaaactga…	0	0	1143	3 (complrev_noindelsearch)
	3	Cg1-IgM-03.fa	unproductive (see comment)	Musmus IGHV1-81*01 F	1138	88.54	255/288 nt	Musmus IGHJ4*01 F	234	92.59	50/54 nt	Musmus IGHD2-1*01 F	3	8	8	X	8.8.X	[25.17.38.11]	CLW*LQ#AMDYW	out-of-frame	-	rearranged sequence, stop codons			tcaataaaatttacatctgggaactcccacaaaacggaacgataaacggctttctctttttgatagggggtaaacccttaacactgctcgtacggtttagggctgcgcaaactgttgggaagggcgaatcggtggcgggcctttttcggttattagcccagccggcgaaaagggggatgtgctgcaaggcgattaagttgggtaacggccagggttttcccagtcacgacgttgtaaaacgacggccagtgaattgtaatacgactcactatagggcgaattgaatttagcggccgcgaattcgcccttaggcctggggcttcagtgaagctgtcctgcaaggcttctggctacaccttcacaagctatggtataagctgggtgaagcagagaactgga…	0	0	1232	3 (complrev_noindelsearch)
	4	Cg1-IgM-04.fa	productive	Musmus IGHV1-9*01 F (see comment)	1021	84.03	242/288 nt	Musmus IGHJ4*01 F	225	90.74	49/54 nt	Musmus IGHD2-14*01 F	3	8	8	10	8.8.10	[25.17.38.11]	CARGYDVAMDYW	in-frame	-		low V-REGION identity (84.03%)		ttaatccgcccgtacgtataggggcgccgcaaactgttgggaagggcgaatcggtggcgggccttttcggctattacgcccagccggccaaaagggggatgtgttgcaaggcgattaagttgggtaacgccagggttttccccagtcaggacgttgtaaaacgacggccagtgaattgtaatacgactcactatagggcgaattgaatttagcggccgcgaattcgcccttaggcctggggcttcagtgaagatatcctgcaaggctactggctacacattcagtaactactggatagagtgggtaaaacagaggcctggacatggccttgagtggattggagagttttttcctggaagtggtagtactaactacaatgagaagttcaaggacaaggcc…	0	0	1157	3 (complrev_noindelsearch)
	5	Cg1-IgM-05.fa	productive (see comment)	Musmus IGHV5-6-5*01 F	1312	95.79	273/285 nt	Musmus IGHJ4*01 F	252	96.30	52/54 nt			8	7	12	8.7.12	[25.17.38.11]	CARRRGKDYAMDYW (see V-DOMAIN Functionality comment)	in-frame	-	IMGT/JunctionAnalysis gives no results for this JUNCTION			aaacctttaaaactgccggtaaggtatagggctggggcaacttgttgggaaagggcgaatcggtgcggggcctctttggctaattaagcccaggctggcgaaaaggggggatgttgctgccaagggcgatttaagtttgggtaaccgcccagggtttttctcccgtcaacgacgttgttaaaacgacggcccagtgaattgtaatacgactcactataggggcgaattgaatttagcggccgcgaattcggcccttgtggagtctgggggaggcttagtgaagcctggagggtccctgaaactctcctgtgcagcctctggattcactttcagtagttatgtcatgtcttgggttcgccagactccagagaagaggctggagtgggtcgcatccattat…	0	0	1210	3 (complrev_noindelsearch)
	6	Cg1-IgM-06.fa	productive	Musmus IGHV5-17*02 F	1354	96.88	279/288 nt	Musmus IGHJ4*01 F	243	94.44	51/54 nt	Musmus IGHD2-2*01 F	3	8	8	15	8.8.15	[25.17.38.11]	CTRSGYGYDPYYALDYW	in-frame	-				ttttaatggggtaaacccttaaactgcccgtacgtatagggctgcgcaacttgttgggaaagggcgaatcggttcggggcctttttcgcttattacccccagctggcgaaaagggggatgtgctgcaaaggcgattaagttgggtaacgccagggttttcccagtcacgacgttgtaaaacgacggccagtgaattgtaatacgactcactatagggcgaattgaatttagcggccgcgaattcgcccttgtggagtctgggggaggcttagtgcagcctggagggtcccggaaactctcctgtgcagcctctggattcactttcagtagctttggaatgcactgggttcgtcaggctccagagaaggggctggagtgggtcgcatacattagtagtgg…	0	0	1206	3 (complrev_noindelsearch)
	7	Cg1-IgM-07.fa	productive	Musmus IGHV5-17*01 F	1336	96.18	277/288 nt	Musmus IGHJ4*01 F	207	87.04	47/54 nt	Musmus IGHD3-3*01 F	3	8	8	9	8.8.9	[25.17.38.11]	CARSDGAMDYW	in-frame	-				cctcactaaagggactagtcctgcaggtttaaacgaattcgcccttgtggagtctgggggaggcttagtgaagcctggagggtccctgaaactctcctgtgcagcctctggattcactttcagtgactatggaatgcactgggttcgtcaggctccagagaagggactggagtgggttacatacattagtagtggcagtactaccatctactatgcagacacagtgaagggccgattcaccatctccagagacaatgccaagaacaccctattcctgcaaatgaccagtctgaggtctgaggacacggccatgtattactgtgcaaggagcgatggggctatggactactggggtcaaggaacctcagtcaccgtctcctcaggtaagaatggcctctc…	0	0	1237	3 (complrev_noindelsearch)
	8	Cg1-IgM-08.fa	productive	Musmus IGHV1-12*01 F	1156	89.24	257/288 nt	Musmus IGHJ4*01 F	207	87.04	47/54 nt	Musmus IGHD4-1*02 F	2	8	8	13	8.8.13	[25.17.38.11]	CVRAPNWEKGPMDYW	in-frame	-				aaaagggcttctccttttttaaagggtgtaaacctttaaaaccgccggtacggtattgggctgcgcaaactgttgggaaagggcaatcggtggggggcctttttggtttttacgcccactgggcgaaaggggggatgtgctgccaggcgattaagttgggtaacgcccgggttttcccagtcacgacgttgtaaaacgacggccagtgaattgtaatacgactcactatagggcgaattgaatttagcggccgcgaattcgcccttaggcctggggcttcagtgaagatgtcctgcaaggcttctggctacacatttaccagttacaatatgcactgggtaaagcagacacctagacagggcctggaatggattggagctatttatccaggaaatggtg…	0	0	1200	3 (complrev_noindelsearch)
	9	Cg1-IgM-09.fa	unproductive	Musmus IGHV1-5*01 F	1102	87.15	251/288 nt	Musmus IGHJ4*01 F	252	96.30	52/54 nt	Musmus IGHD2-2*01 F	3	8	8	X	8.8.X	[25.17.38.11]	CTRGRLWLRR#YYAMDYW	out-of-frame	-				ccttaaaaccgccggtaagctataggctcggccaaccctttgggaaagggcgaatcgggtgcgggccttttttggcttattacgcccagcttgcgaaaaagggggattttgctgccaagggcgatttaagttgggttaacgcccagggtttttcccagtccacgacgttgtaaaacgacggcccagtgaattgtaatacgactcactatagggcgaattgaatttagcggccgcgaattcgcccttaggcctggggcttcagtgaagatgtcctgcaaggcttctggctacacctttaccagctactggatgcactgggtaaaacagaggcctggacagggtctggaatggattggcgctatttatcctggaaatagtgatactagctacaaccagaag…	0	0	1191	3 (complrev_noindelsearch)
	10	Cg1-IgM-10.fa	productive	Musmus IGHV1-81*01 F	1111	87.50	252/288 nt	Musmus IGHJ4*01 F	252	96.30	52/54 nt	Musmus IGHD2-2*01 F	1	8	8	18	8.8.18	[25.17.38.11]	CARGSTMVTTRVYYYVMDYW	in-frame	-				ttagccccagctggggaaaaggggggatgtgctgccaaggtcgatttaagtttgggtaacgcccagggttttccccagtcaacgacgttgtaaaaacgacggcccagtgaattgtaatacgactcactatagggcgaattgaatttagcggccgcgaattcgcccttaggcctggggcttcagtgaagctgtcctgcaaggcttctggctacaccttcacaagctatgatataagctgggtgaagcagagaactggacagggccttgagtggattggagagatttatcctagaagtggtaatgcttactacaatgagaagttcaagggcaaggccacactgactgcagacaaatcctccagcacagcgtatatggagctccgcagcctgacatctgagg…	0	0	1117	3 (complrev_noindelsearch)
	11	Cg1-IgM-11.fa	productive	Musmus IGHV5-17*02 F	1372	97.57	281/288 nt	Musmus IGHJ4*01 F	252	96.30	52/54 nt	Musmus IGHD1-1*01 F	3	8	8	18	8.8.18	[25.17.38.11]	CVRSGYYYGDNYFFYAMDYW	in-frame	-				ttttgggaaaggggcaatcggtggggggcctttttcggtttttacggctagctggcgaaaagggggatctgctgccaaggcgattaagttgggtaacggccagggtttttcccagtcaggacgttgtaaaacgacggcccagtgaattgtaatacgactcactatagggcgaattgaatttagcggccgcgaattcgcccttgtggagtctgggggaggcttagtgcagcctggagggtcccggaaactctcctgtgcagcctctggattcactttcagtagctttggaatgcactgggttcgtcaggctccagagaaggggctggagtgggtcgcatacattagtagtggcagtagtaccatctactatgcagacacagtgaagggccgattcaccat…	0	0	1175	3 (complrev_noindelsearch)
	12	Cg1-IgM-12.fa	productive	Musmus IGHV1-76*01 F	1102	87.15	251/288 nt	Musmus IGHJ4*01 F	234	92.59	50/54 nt	Musmus IGHD2-3*01 F	3	8	8	13	8.8.13	[25.17.38.11]	CARDDGYYGYAMDYW	in-frame	-				aagggcgaattggtggggggcctctttggctatttcggccaggctggcgaaaagggggattgtgctgcaagggcgattaaagttgggtaaacgccagggtttttccccggtcacgacgttgttaaaacgacggcccagtgaattgtaatacgactcactatagggcgaattgaatttagcggccgcgaattcgcccttaggcctggggcttcagtgaagctgtcctgcaaggcttctggctacactttcactgactactatataaactggatgaaacagagacctggacagggacttgagtggattgcaaggatttatcctggaagtggtaatacttcctacaatgagaagttcaagggcaaggccacactgactgcagaaaaatcctccagcactgcc…	0	0	1134	3 (complrev_noindelsearch)
	13	Cg1-IgM-13.fa	productive	Musmus IGHV1-19*01 F	1129	88.19	254/288 nt	Musmus IGHJ4*01 F	270	100.00	54/54 nt	Musmus IGHD2-4*01 F	3	8	8	18	8.8.18	[25.17.38.11]	CARGYYDYDGTPYYYAMDYW	in-frame	-				ttaccctcactaaagggactagtcctgcaggtttaaacgaattcgcccttaggcctggggcttcagtgaagatgtcctgtaaggcttctggatacacattcactgactactatatgaactgggtgaagcagagccatggaaagagccttgagtggattggagttattaatccttataacggtggtagtatctacaaccagaagttcacgggcaaggccacattgactgttgacaagtcctccagcacagcctacatggagctcaacagcctgacatctgaggactctgcagtctattactgtgcaaggggctactatgattacgacgggaccccatattactatgctatggactactggggtcaaggaacctcagtcaccgtctcctcaggtaagaatg…	0	0	1250	3 (complrev_noindelsearch)
	14	Cg1-IgM-14.fa	unproductive (see comment)	Musmus IGHV1-70*01 P	1129	88.19	254/288 nt	Musmus IGHJ4*01 F	252	96.30	52/54 nt	Musmus IGHD2-3*01 F	3	8	8	X	8.8.X	[25.17.38.11]	CAREVTT#YAMDYW	out-of-frame	-	rearranged sequence, stop codons			tattcactctgtacatcccacaacagacgataacggctctcttttttataggtgtaaaccttaaactgccgtacgtataggctgcgcaactgttgggaagggcaatcggtgcgggcctcttcgctattacgccagctggcgaaagggggatgtgctgcaaggcgattaagttgggtaacgccagggttttcccagtcacgacgttgtaaaacgacggccagtgaattgtaatacgactcactatagggcgaattgaatttagcggccgcgaattcgcccttaggcctggggcttcagtgaagatgtcctgcaaggcttctggctataccttcttcacctactggatgaactgggtgtagcagaggcctggacagggccttgagtggattggacagattt…	0	0	1215	3 (complrev_noindelsearch)
	15	Cg1-IgM-15.fa	productive	Musmus IGHV1-26*01 F	1138	88.54	255/288 nt	Musmus IGHJ4*01 F	252	96.30	52/54 nt	Musmus IGHD4-1*01 F	3	8	8	12	8.8.12	[25.17.38.11]	CARLGWDDYAMDYW	in-frame	-				tcacctttggttggccccggggtgttcaataaatttcactttgtaacatccccaaaacagacgataaacggctcttctttttataggggtaaaccttaaactgcccgtacgtataggctgcgcaactgttgggaagggcgatcggtgcgggcctttttggctattacgccagctggcgaaaagggggatgtgctgcaaggcgattaagttgggtaacgccagggttttcccagtcacgacgttgtaaaacgacggccagtgaattgtaatacgactcactatagggcgaattgaatttagcggccgcgaattcgcccttaggcctggggcttcagtgaagatatcctgtaaggcttctggatacacgttcactgactactacatgaactgggtgaagca…	0	0	1248	3 (complrev_noindelsearch)
	16	Cg1-IgM-16.fa	productive	Musmus IGHV1-26*01 F	1138	88.54	255/288 nt	Musmus IGHJ4*01 F	252	96.30	52/54 nt	Musmus IGHD4-1*01 F	3	8	8	12	8.8.12	[25.17.38.11]	CARLGWDDYAMDYW	in-frame	-				tcacctttggttggccccggggtgttcaataaatttcactttgtaacatccccaaaacagacgataaacggctcttctttttataggggtaaaccttaaactgcccgtacgtataggctgcgcaactgttgggaagggcgatcggtgcgggcctttttggctattacgccagctggcgaaaagggggatgtgctgcaaggcgattaagttgggtaacgccagggttttcccagtcacgacgttgtaaaacgacggccagtgaattgtaatacgactcactatagggcgaattgaatttagcggccgcgaattcgcccttaggcctggggcttcagtgaagatatcctgtaaggcttctggatacacgttcactgactactacatgaactgggtgaagca…	0	0	1248	3 (complrev_noindelsearch)
	17	Cg1-IgM-17.fa	productive	Musmus IGHV1-78*01 F	1120	87.85	253/288 nt	Musmus IGHJ4*01 F	225	90.74	49/54 nt	Musmus IGHD4-1*01 F	2	8	8	11	8.8.11	[25.17.38.11]	CARSVGPYAMDYW	in-frame	-				gggtaaaccttaaaacgcccgtacgtataggctgcgcaactgttggaaaggccaatcggtgcgggcctttttcgctatttacgccagctggcgaaagggggatgtgctgcaaggcgattaagttgggtaacgccagggttttcccagtcacgacgttgtaaaacgacggccagtgaattgtaatacgactcactatagggcgaattgaatttagcggccgcgaattcgcccttaggcctggggcttcagtgaagatatcctgcaaggtttctggctacaccttcactgaccatactattcactggatgaagcagaggcctgaacagggcctggaatggattggatatatttatcctagagatggtagtactaagtacaatgagaagttcaagggcaagg…	0	0	1161	3 (complrev_noindelsearch)
	18	Cg1-IgM-18.fa	productive	Musmus IGHV1-78*01 F	1120	87.85	253/288 nt	Musmus IGHJ4*01 F	225	90.74	49/54 nt	Musmus IGHD4-1*01 F	2	8	8	11	8.8.11	[25.17.38.11]	CARSVGPYAMDYW	in-frame	-				gggtaaaccttaaaacgcccgtacgtataggctgcgcaactgttggaaaggccaatcggtgcgggcctttttcgctatttacgccagctggcgaaagggggatgtgctgcaaggcgattaagttgggtaacgccagggttttcccagtcacgacgttgtaaaacgacggccagtgaattgtaatacgactcactatagggcgaattgaatttagcggccgcgaattcgcccttaggcctggggcttcagtgaagatatcctgcaaggtttctggctacaccttcactgaccatactattcactggatgaagcagaggcctgaacagggcctggaatggattggatatatttatcctagagatggtagtactaagtacaatgagaagttcaagggcaagg…	0	0	1161	3 (complrev_noindelsearch)
	19	Cg1-IgM-19.fa	productive	Musmus IGHV1-52*01 F	1138	88.54	255/288 nt	Musmus IGHJ4*01 F	207	87.04	47/54 nt	Musmus IGHD2-4*01 F	3	8	8	12	8.8.12	[25.17.38.11]	CARYDYDGDLMDYW	in-frame	-				cccggggactttttttgcacggcagacgtgccttggccaagggaatcccccttcggtggcccccgggtgttcaataaattcactttgtgacattccacaaacagacggataagggcttctttttttatgggttaaaccttaaactgcccgtacgtataggctgggcaactgttgggaagggcaatcggtgcgggcctttttcgctaattacgccagctggcgaaagggggatgtgctgcaaggcgattaagttgggtaacgccagggttttcccagtcacgacgttgtaaaacgacggccagtgaattgtaatacgactcactatagggcgaattgaatttagcggccgcgaattcgcccttaggcctggggcttcagtgaagctgtcctgcaaggctt…	0	0	1296	3 (complrev_noindelsearch)
	20	Cg1-IgM-20.fa	productive	Musmus IGHV1-52*01 F	1138	88.54	255/288 nt	Musmus IGHJ4*01 F	207	87.04	47/54 nt	Musmus IGHD2-4*01 F	3	8	8	12	8.8.12	[25.17.38.11]	CARYDYDGDLMDYW	in-frame	-				cccggggactttttttgcacggcagacgtgccttggccaagggaatcccccttcggtggcccccgggtgttcaataaattcactttgtgacattccacaaacagacggataagggcttctttttttatgggttaaaccttaaactgcccgtacgtataggctgggcaactgttgggaagggcaatcggtgcgggcctttttcgctaattacgccagctggcgaaagggggatgtgctgcaaggcgattaagttgggtaacgccagggttttcccagtcacgacgttgtaaaacgacggccagtgaattgtaatacgactcactatagggcgaattgaatttagcggccgcgaattcgcccttaggcctggggcttcagtgaagctgtcctgcaaggctt…	0	0	1296	3 (complrev_noindelsearch)
	21	Cg1-IgM-21.fa	productive	Musmus IGHV1-52*01 F	1138	88.54	255/288 nt	Musmus IGHJ4*01 F	207	87.04	47/54 nt	Musmus IGHD2-4*01 F	3	8	8	12	8.8.12	[25.17.38.11]	CARYDYDGDLMDYW	in-frame	-				cccggggactttttttgcacggcagacgtgccttggccaagggaatcccccttcggtggcccccgggtgttcaataaattcactttgtgacattccacaaacagacggataagggcttctttttttatgggttaaaccttaaactgcccgtacgtataggctgggcaactgttgggaagggcaatcggtgcgggcctttttcgctaattacgccagctggcgaaagggggatgtgctgcaaggcgattaagttgggtaacgccagggttttcccagtcacgacgttgtaaaacgacggccagtgaattgtaatacgactcactatagggcgaattgaatttagcggccgcgaattcgcccttaggcctggggcttcagtgaagctgtcctgcaaggctt…	0	0	1296	3 (complrev_noindelsearch)

## Sheet: S6E S9A Cg1 Myd88 Ig
	Sequence number	Sequence ID	V-DOMAIN Functionality	V-GENE and allele	V-REGION score	V-REGION identity %	V-REGION identity nt	J-GENE and allele	J-REGION score	J-REGION identity %	J-REGION identity nt	D-GENE and allele	D-REGION reading frame	CDR1-IMGT length	CDR2-IMGT length	CDR3-IMGT length	CDR-IMGT lengths	FR-IMGT lengths	AA JUNCTION	JUNCTION frame	Orientation	V-DOMAIN Functionality comment	V-REGION potential ins/del	J-GENE and allele comment	Sequence	5prime trimmed-n nb	3prime trimmed-n nb	Analysed sequence length	Sequence analysis category
Supplemental Figure 6E, 9A	1	Cg1,Myd88-Ig-01.fa	productive	Musmus IGHV1-50*01 F	1138	88.54	255/288 nt	Musmus IGHJ4*01 F (see comment)	189	83.33	45/54 nt	Musmus IGHD2-10*01 F	3	8	8	13	8.8.13	[25.17.38.11]	CARGGAYYGNYLDYW	in-frame	-			other possibilities: Musmus_IGHJ2*02 (shorter alignment but highest percentage of identity)	tagggttaaacctttaacttgccgtacgtataggctgcgcaactgttgggaagggcaatcggtgcgggcctcttcgctattacgccagctggcgaaagggggatgtgctgcaaggcgattaagttgggtaacgccagggttttcccagtcacgacgttgtaaaacgacggccagtgaattgtaatacgactcactatagggcgaattgaatttagcggccgcgaattcgcccttaggcctggggcttcagtgaagctgtcctgcaaggcttctggctacaccttcaccagctactggatgcagtgggtaaaacagaggcctggacagggccttgagtggatcggagagattgatccttctgatagctatactaactacaatcaaaagttcaagggcaag…	0	0	1170	3 (complrev_noindelsearch)
	2	Cg1,Myd88-Ig-02.fa	productive	Musmus IGHV1-54*01 F	1120	87.85	253/288 nt	Musmus IGHJ4*01 F	234	92.59	50/54 nt	Musmus IGHD1-1*01 F	3	8	8	10	8.8.10	[25.17.38.11]	CARASSYAMDYW	in-frame	-				gcccaggggaatcccccttcgttggccccggggtgttcaataaattcacttctggacatccccaaaacggacgataacggcttctcttttttatagggttaacccttaaactgccgtaagtataggctgcgcaactgttgggaagggcaatcggtgggggccttttcgctattacgccagctggcgaaagggggatgtgctgcaaggcgattaagttgggtaacgccagggttttcccagtcacgacgttgtaaaacgacggccagtgaattgtaatacgactcactatagggcgaattgaatttagcggccgcgaattcgcccttaagcctggggcttcagtgaaggtgtcctgcaaggcttctggatacgccttcactaattacttgatagagtggg…	0	0	1250	3 (complrev_noindelsearch)
	3	Cg1,Myd88-Ig-03.fa	unproductive (see comment)	Musmus IGHV5-17*01 F (see comment)	1039	84.72	244/288 nt	Musmus IGHJ4*01 F	243	94.44	51/54 nt	Musmus IGHD1-1*01 F	3	8	8	14	8.8.14	[25.17.38.11]	CARKYYGSSYDAMDYW	in-frame	-	rearranged sequence, stop codons	low V-REGION identity (84.72%)		cctccaaaacctccggaattgcttcgagcaccgctcaacctgttgggaaagcgctgaatcgggtgcggggcacttcttcggcttattcgcgccacatcggcgaaaaggggggatgtgcctacacagccgcattaagcttgggtaaccgcccagggtttttaccagtccacgacgttgtaaacaggacggcccagtgaatcgtaatacgactccactatagggccgaattgaaatttagcggcccgcgaattcgccccttgtggagtccgggggaggctttagtgaagcctggagggtcccctgaaactctccctgtgcagcctctggattcactttcagtgactatggaatgcactgggttcgtcaggctccagagaaggggctggagtgggttgcata…	0	0	1225	3 (complrev_noindelsearch)
	4	Cg1,Myd88-Ig-04.fa	productive	Musmus IGHV1-52*01 F	1138	88.54	255/288 nt	Musmus IGHJ4*01 F	243	94.44	51/54 nt	Musmus IGHD1-1*01 F	1	8	8	15	8.8.15	[25.17.38.11]	CARSPTVVAGDYAMDYW	in-frame	-				ttaaccctcactaaagggactagtcctgcaggtttaaacgaattcgcccttaggcctggggcttcagtgaagctgtcctgcaaggcttctggctacaccttcaccagctactggatgcattgggtgaagcagaggcctatacaaggccttgaatggattggtaacattgacccttctgatagtgaaactcactacaatcaaaagttcaaggacaaggccacattgactgtagacaaatcctccagcacagcctacatgcagctcagcagcctgacatctgaggactctgcggtctattactgtgcaagatcgcctacggtagtagctggagactatgctatggactactggggtcaaggaacctcagtcaccgtctcctcaggtaagaatggcctctcc…	0	0	1174	3 (complrev_noindelsearch)
	5	Cg1,Myd88-Ig-05.fa	productive	Musmus IGHV1-55*01 F	1138	88.54	255/288 nt	Musmus IGHJ4*01 F	261	98.15	53/54 nt	Musmus IGHD2-3*01 F	3	8	8	11	8.8.11	[25.17.38.11]	CARPDGYYAMDYW	in-frame	-				tcactaaagggactagtcctgcaggtttaaacgaattcgcccttaggcctggggcttcagtgaagatgtcctgcaaggcttctggctacaccttcaccagctactggataacctgggtgaagcagaggcctggacaaggccttgagtggattggagatatttatcctggtagtggtagtactaactacaatgagaagttcaagagcaaggccacactgactgtagacacatcctccagcacagcctacatgcagctcagcagcctgacatctgaggactctgcggtctattactgtgcaagacctgatggttactatgctatggactactggggtcaaggaacctcagtcaccgtctcctcaggtaagaatggcctctccaggtctttatttttaacct…	0	0	1084	3 (complrev_noindelsearch)
	6	Cg1,Myd88-Ig-06.fa	unproductive	Musmus IGHV1-74*01 F	1138	88.54	255/288 nt	Musmus IGHJ4*01 F	216	88.89	48/54 nt	Musmus IGHD2-3*01 F	3	8	8	X	8.8.X	[25.17.38.11]	CAMMVTTR#AMDYW	out-of-frame	-				accctcactaaagggactagtcctgcaggtttaaacgaattcgcccttaggcctggggcttcagtgaaggtgtcctgcaaggcttctggctacaccttcaccagctactggatgcactgggtgaagcagaggcctggccaaggccttgagtggattggaaggattcatccttctgatagtgatactaactacaatcaaaagttcaagggcaaggccacattgactgtagacaaatcctccagcacagcctacatgcagctcagcagcctgacatctgaggactctgcggtctattactgtgcaatgatggttactacgagggggctatggactactggggtcaaggaacctcagtcaccgtctcctcaggtaagaatggcctctccaggtctttatttt…	0	0	1177	3 (complrev_noindelsearch)
	7	Cg1,Myd88-Ig-07.fa	unproductive	Musmus IGHV1-74*01 F	1138	88.54	255/288 nt	Musmus IGHJ4*01 F	216	88.89	48/54 nt	Musmus IGHD2-3*01 F	3	8	8	X	8.8.X	[25.17.38.11]	CAMMVTTR#AMDYW	out-of-frame	-				tcactaagggactagtcctgcaggtttaaacgaattcgcccttaggcctggggcttcagtgaaggtgtcctgcaaggcttctggctacaccttcaccagctactggatgcactgggtgaagcagaggcctggccaaggccttgagtggattggaaggattcatccttctgatagtgatactaactacaatcaaaagttcaagggcaaggccacattgactgtagacaaatcctccagcacagcctacatgcagctcagcagcctgacatctgaggactctgcggtctattactgtgcaatgatggttactacgagggggctatggactactggggtcaaggaacctcagtcaccgtctcctcaggtaagaatggcctctccaggtctttatttttaacc…	0	0	1176	3 (complrev_noindelsearch)
	8	Cg1,Myd88-Ig-08.fa	unproductive (see comment)	Musmus IGHV1-5*01 F	1165	89.58	258/288 nt	Musmus IGHJ4*01 F	207	87.04	47/54 nt	Musmus IGHD1-1*01 F	2	8	8	17	8.8.17	[25.17.38.11]	CTRSLLR**LRRLGAMDYW	in-frame	-	rearranged sequence, stop codons			accctcactaaagggactagtcctgcaggtttaaacgaattcgcccttaggcctggggcttcagtgaagatgtcctgcaagacttctggctacacatttaccagctactggatgcactgggtaaaacagaggcctggacagggtctggaatggataggggctatttatcctggaaatagtgatactagctacaaccagaagttcaagggcaaggccaaactgactgcagtcacatccgccagcactgcctacatggagctcagcagcctgacaaatgaggactctgcggtctattactgtacaagatctttactacggtagtagctacggcgactaggtgctatggactactggggtcaaggaacctcagtcaccgtctcctcaggtaagaatggcctc…	0	0	1173	3 (complrev_noindelsearch)
	9	Cg1,Myd88-Ig-09.fa	productive	Musmus IGHV1-72*01 F	1138	88.54	255/288 nt	Musmus IGHJ4*01 F	243	94.44	51/54 nt	Musmus IGHD1-1*01 F	3	8	8	16	8.8.16	[25.17.38.11]	CARSLYYYGSSYDAMDYW	in-frame	-				ataccctcactaaagggactagtcctgcaggtttaaacgaattcgcccttaggcctggggcttcagtgaagctgtcctgcaaggcttctggctacaccttcaccagctactggatgcactgggtgaagcagaggcctggacgaggccttgagtggattggaaggattgatcctaatagtggtggtactaagtacaatgagaagttcaagagcaaggccacactgactgtagacaaaccctccagcacagcctacatgcagctcagcagcctgacatctgaggactctgcggtctattattgtgcaagaagcctttattactacggtagtagctacgatgctatggactactggggtcaaggaacctcagtcaccgtctcctcaggtaagaatggcctct…	0	0	1180	3 (complrev_noindelsearch)
	10	Cg1,Myd88-Ig-10.fa	productive	Musmus IGHV1-34*01 F	1129	88.19	254/288 nt	Musmus IGHJ4*01 F	234	92.59	50/54 nt	Musmus IGHD2-13*01 F	1	8	8	12	8.8.12	[25.17.38.11]	CAREGTVPYAMDYW	in-frame	-				gtccactgaattgtaatacgactccctatagggcgaattgaatttagcggccgcgaattcgcccttaggcctggggcttcagtgaagatgtcctgcaaggtttctggctacacattcactgactactacatgcactgggtgaagcagagccatggaaagagccttgagtggattggatatatttatcctaacaatggtggtaatggctacaaccagaagttcaagggcaaggccacattgactgtagacaagtcctccagcacagcctacatggagctccgcagcctgacatctgaggactctgcagtctattactgtgcaagagaggggactgtcccctatgctatggactactggggtcaaggaacctcagtcaccgtctcctcaggtaagaatggc…	0	0	1001	3 (complrev_noindelsearch)
	11	Cg1,Myd88-Ig-11.fa	productive	Musmus IGHV1-36*01 F	1138	88.54	255/288 nt	Musmus IGHJ4*01 F	243	94.44	51/54 nt	Musmus IGHD2-4*01 F	3	8	8	11	8.8.11	[25.17.38.11]	CARYDYDDAMDYW	in-frame	-				attacgcctagctgcgtaaagggggatttgctctaaggcgattaagttgggtaacgccagggttttcccagtcaagacgttgtaaaacgacggccagtgaattgtaatacgactcactatagggcgaattgaatttagcggccgcgaattcgcccttaggcctggggcttcagtgaagatatcctgtaaggcttctggattcacattcactgactactacatgcactgggtgaagcagagccatggaaagagccttgagtggattggacttgtttatccttacaatggtggtactagctacaaccagaagttcaagggcaaggccacattgactgtagacacatcctccagcacagcctacatggagctaaacagcctgacttctgaggactctgcggt…	0	0	1085	3 (complrev_noindelsearch)
	12	Cg1,Myd88-Ig-12.fa	productive	Musmus IGHV1-26*01 F	1156	89.24	257/288 nt	Musmus IGHJ4*01 F	252	96.30	52/54 nt	Musmus IGHD2-3*01 F	3	8	8	13	8.8.13	[25.17.38.11]	CARWNDGYFYAMDYW	in-frame	-				aaccctcactaaagggactagtcctgcaggtttaaacgaattcgcccttaggcctggggcttcagtgaagatatcctgtaaggcttctggatacacgttcactgactactacatgaactgggtgaagcagagccatggaaagagccttgagtggattggagatattaatcctaacaatggtggtactagctacaaccagaagttcaagggcaaggccacattgactgtagacaagtcctccagcacagcctacatggagctccgcagcctgacatctgaggactctgcagtctattactgtgcaagatggaatgatggttacttctatgctatggactactggggtcaaggaacctcagtcaccgtctcctcaggtaagaatggcctctccaggtcttt…	0	0	1170	3 (complrev_noindelsearch)
	13	Cg1,Myd88-Ig-13.fa	unproductive (see comment)	Musmus IGHV5-2*01 F (see comment)	877	78.47	226/288 nt	Musmus IGHJ4*01 F	270	100.00	54/54 nt	Musmus IGHD2-4*01 F	3	8	8	X	8.8.X	[25.17.38.11]	CARQTRITTTP#YYYAMDYW	out-of-frame	-	rearranged sequence, stop codons	low V-REGION identity (78.47%)		acgggctcgtgaattgctaatccgactccactatagggcgaattgaatttagcggccgcgaaattcgcccttgtggagtccgggggaggcttagtgcagcctggagagtccctgaaactctcctgtgaatccaatgaatacgaattcccttccccatgacatgtcttgggtccgcaagactccggagaagaggctggagttggtcgcagccattaatagtgatggtggtagcacctactatccagacaccatggagagacgattcatcatctccagagacaataccaagaagaccctgtacctgcaaatgagcagtctgaggtctgaggacacagccttgtattactgtgcaagacagacccggattacgacgacgcccggtattactatgctatggac…	0	0	1046	3 (complrev_noindelsearch)
	14	Cg1,Myd88-Ig-14.fa	productive	Musmus IGHV1-56*01 F	1129	88.19	254/288 nt	Musmus IGHJ4*01 F	189	83.33	45/54 nt	Musmus IGHD1-1*01 F	3	8	8	13	8.8.13	[25.17.38.11]	CARSIDYYGSEMDYW	in-frame	-				aaccgccgtacgcttaggctgcgcaaccgttgggaagggcgaatcggtgcgggcctcttgggtattacgccagctggcgaaagggggatgtgctgcaaggcgattaagttgggtaacgccagggttttcccagtcacgacgttgtaaaacgacggccagtgaattgtaatacgactcactatagggcgaattgaatttagcggccgcgaattcgcccttaggcctggggcttcagtgaagatatcctgcaaggctcctggctataccttcaccagccactggatgcagtgggtaagacagaggcctggacagggccttgagtggattggagagatttttcctggaagtggtagtacttattataatgagaagttcaagggcaaggccacactgactgta…	0	0	1156	3 (complrev_noindelsearch)
	15	Cg1,Myd88-Ig-15.fa	unproductive	Musmus IGHV1-55*01 F	1138	88.54	255/288 nt	Musmus IGHJ4*01 F	270	100.00	54/54 nt	Musmus IGHD2-1*01 F	2	8	8	X	8.8.X	[25.17.38.11]	CAPYGKG#YYYAMDYW	out-of-frame	-				aaaccctaaatcgccgtacgtataggctgggcaactgttgggaagggcgatcggtgcgggcctcttcggtattacgccagctggcgaaagggggatgtgctgcaaggcgattaagttgggtaacgccagggttttcccagtcacgacgttgtaaaacgacggccagtgaattgtaatacgactcactatagggcgaattgaatttagcggccgcgaattcgcccttaggcctggggcttcagtgaagatgtcctgcaaggcttctggctacaccttcaccagctactggataacctgggtgaagcagaggcctggacaaggccttgagtggattggagatatttatcctggtagtggtagtactaactacaatgagaagttcaagagcaaggccacact…	0	0	1162	3 (complrev_noindelsearch)
	16	Cg1,Myd88-Ig-16.fa	productive	Musmus IGHV1-74*01 F	1129	88.19	254/288 nt	Musmus IGHJ4*01 F	243	94.44	51/54 nt	Musmus IGHD1-1*01 F	3	8	8	15	8.8.15	[25.17.38.11]	CAISDYYGSSYDAMDYW	in-frame	-				cgccagctggcgaaagggggatgtgctgcaaggcgattaagttgggtaacgccagggttttcccagtcacgacgttgtaaaacgacggccagtgaattgtaatacgactcactatagggcgaattgaatttagcggccgcgaattcgcccttaggcctggggcttcagtgaaggtgtcctgcaaggcttctggctacaccttcaccagctactggatgcactgggtgaagcagaggcctggccaaggccttgagtggattggaaggattcatccttctgatagtgatactaactacaatcaaaagttcaagggcaaggccacattgactgtagacaaatcctccagcacggcctacatgcagctcagcagcctgacatctgaggactctgcggtctatt…	0	0	1093	3 (complrev_noindelsearch)
	17	Cg1,Myd88-Ig-17.fa	productive	Musmus IGHV1-26*01 F	1102	87.15	251/288 nt	Musmus IGHJ4*01 F	270	100.00	54/54 nt	Musmus IGHD1-1*01 F	3	8	8	14	8.8.14	[25.17.38.11]	CARIHYGRDYYAMDYW	in-frame	-				ccgattttgtgttggggtttgggttttttggggggggaatacccctttttcccgaaaaggaaccggcaatggccatttggggtattttggccagtttttccccggattgcccaccgggaaagttccggggatttttttgacgggaaatggactggccaggggatcccctccgtggccccggcgttcaataattcatttgaaatccccaaacgacgataacggcttctcttttataggtgtaaaccttaaactgccgtacgtataggctgcgcaacttttggaagggcgatcggtgcgggcctcttcgctattacgccagctggcgaaagggggatgtgctgcaaggcgattaagttgggtaacgccagggttttcccagtcacgacgttgtaaaacgac…	0	0	1417	3 (complrev_noindelsearch)
	18	Cg1,Myd88-Ig-18.fa	productive	Musmus IGHV1-18*01 F	1156	89.24	257/288 nt	Musmus IGHJ4*01 F	252	96.30	52/54 nt	Musmus IGHD4-1*01 F	3	8	8	11	8.8.11	[25.17.38.11]	CARWDGYDAMDYW	in-frame	-				ggaagctcgaataccctcactaaagggactagtcctgcaggtttaaacgaattcgcccttaggcctggggcttcagtgaagataccctgcaaggcttctggatacacattcactgactacaacatggactgggtgaagcagagccatggaaagagccttgagtggattggagatattaatcctaacaatggtggtactatctacaaccagaagttcaagggcaaggccacattgactgtagacaagtcctccagcacagcctacatggagctccgcagcctgacatctgaggacactgcagtctattactgtgcaagatgggacggttacgatgctatggactactggggtcaaggaacctcagtcaccgtctcctcaggtaagaatggcctctccagg…	0	0	1386	3 (complrev_noindelsearch)
	19	Cg1,Myd88-Ig-19.fa	productive	Musmus IGHV1-81*01 F	1075	86.11	248/288 nt	Musmus IGHJ4*01 F	261	98.15	53/54 nt	Musmus IGHD4-1*01 F	3	8	8	15	8.8.15	[25.17.38.11]	CARCYWDVVNYYAMDYW	in-frame	-				gttatgggccgggttttttcccggattgccccccgggtaaagttccggggaacctttttgaaggaaaacggcacggccgggggatccccttccgtggccccgggggttcaataatttcatctgtaaatcccaaaacagacgataacggttttttttttataggttaaaccttaaactgccgtacgtataggctgggcaactgttgggaagggcgatcgggcgggcctcttcgctattacgccagctggcgaaagggggatgtgctgcaaggcgattaagttgggtaacgccagggttttcccagtcacgacgttgtaaaacgacggccagtgaattgtaatacgactcactatagggcgaattgaatttagcggccgcgaattcgcccttaggcctggg…	0	0	1343	3 (complrev_noindelsearch)
	20	Cg1,Myd88-Ig-20.fa	productive	Musmus IGHV1-81*01 F	1075	86.11	248/288 nt	Musmus IGHJ4*01 F	261	98.15	53/54 nt	Musmus IGHD4-1*01 F	3	8	8	15	8.8.15	[25.17.38.11]	CARCYWDVVNYYAMDYW	in-frame	-				gttatgggccgggttttttcccggattgccccccgggtaaagttccggggaacctttttgaaggaaaacggcacggccgggggatccccttccgtggccccgggggttcaataatttcatctgtaaatcccaaaacagacgataacggttttttttttataggttaaaccttaaactgccgtacgtataggctgggcaactgttgggaagggcgatcgggcgggcctcttcgctattacgccagctggcgaaagggggatgtgctgcaaggcgattaagttgggtaacgccagggttttcccagtcacgacgttgtaaaacgacggccagtgaattgtaatacgactcactatagggcgaattgaatttagcggccgcgaattcgcccttaggcctggg…	0	0	1343	3 (complrev_noindelsearch)
	21	Cg1,Myd88-Ig-21.fa	productive	Musmus IGHV1-81*01 F	1075	86.11	248/288 nt	Musmus IGHJ4*01 F	261	98.15	53/54 nt	Musmus IGHD4-1*01 F	3	8	8	15	8.8.15	[25.17.38.11]	CARCYWDVVNYYAMDYW	in-frame	-				gttatgggccgggttttttcccggattgccccccgggtaaagttccggggaacctttttgaaggaaaacggcacggccgggggatccccttccgtggccccgggggttcaataatttcatctgtaaatcccaaaacagacgataacggttttttttttataggttaaaccttaaactgccgtacgtataggctgggcaactgttgggaagggcgatcgggcgggcctcttcgctattacgccagctggcgaaagggggatgtgctgcaaggcgattaagttgggtaacgccagggttttcccagtcacgacgttgtaaaacgacggccagtgaattgtaatacgactcactatagggcgaattgaatttagcggccgcgaattcgcccttaggcctggg…	0	0	1343	3 (complrev_noindelsearch)

## Sheet: S6E S9A Myd88 IgM
	Sequence number	Sequence ID	V-DOMAIN Functionality	V-GENE and allele	V-REGION score	V-REGION identity %	V-REGION identity nt	J-GENE and allele	J-REGION score	J-REGION identity %	J-REGION identity nt	D-GENE and allele	D-REGION reading frame	CDR1-IMGT length	CDR2-IMGT length	CDR3-IMGT length	CDR-IMGT lengths	FR-IMGT lengths	AA JUNCTION	JUNCTION frame	Orientation	V-DOMAIN Functionality comment	V-REGION potential ins/del	J-GENE and allele comment	Sequence	5prime trimmed-n nb	3prime trimmed-n nb	Analysed sequence length	Sequence analysis category
Supplemental Figure 6E, 9A	1	Cg1,Myd88-IgM-01.fa	unproductive (see comment)	Musmus IGHV1-81*01 F	1138	88.54	255/288 nt	Musmus IGHJ4*01 F	234	92.59	50/54 nt	Musmus IGHD2-1*01 F	3	8	8	X	8.8.X	[25.17.38.11]	CLW*LQ#AMDYW	out-of-frame	-	rearranged sequence, stop codons			tcaataaaatttacatctgggaactcccacaaaacggaacgataaacggctttctctttttgatagggggtaaacccttaacactgctcgtacggtttagggctgcgcaaactgttgggaagggcgaatcggtggcgggcctttttcggttattagcccagccggcgaaaagggggatgtgctgcaaggcgattaagttgggtaacggccagggttttcccagtcacgacgttgtaaaacgacggccagtgaattgtaatacgactcactatagggcgaattgaatttagcggccgcgaattcgcccttaggcctggggcttcagtgaagctgtcctgcaaggcttctggctacaccttcacaagctatggtataagctgggtgaagcagagaactgga…	0	0	1232	3 (complrev_noindelsearch)
	2	Cg1,Myd88-IgM-02.fa	productive	Musmus IGHV1-9*01 F (see comment)	1021	84.03	242/288 nt	Musmus IGHJ4*01 F	225	90.74	49/54 nt	Musmus IGHD2-14*01 F	3	8	8	10	8.8.10	[25.17.38.11]	CARGYDVAMDYW	in-frame	-		low V-REGION identity (84.03%)		ttaatccgcccgtacgtataggggcgccgcaaactgttgggaagggcgaatcggtggcgggccttttcggctattacgcccagccggccaaaagggggatgtgttgcaaggcgattaagttgggtaacgccagggttttccccagtcaggacgttgtaaaacgacggccagtgaattgtaatacgactcactatagggcgaattgaatttagcggccgcgaattcgcccttaggcctggggcttcagtgaagatatcctgcaaggctactggctacacattcagtaactactggatagagtgggtaaaacagaggcctggacatggccttgagtggattggagagttttttcctggaagtggtagtactaactacaatgagaagttcaaggacaaggcc…	0	0	1157	3 (complrev_noindelsearch)
	3	Cg1,Myd88-IgM-03.fa	productive (see comment)	Musmus IGHV5-6-5*01 F	1312	95.79	273/285 nt	Musmus IGHJ4*01 F	252	96.30	52/54 nt			8	7	12	8.7.12	[25.17.38.11]	CARRRGKDYAMDYW (see V-DOMAIN Functionality comment)	in-frame	-	IMGT/JunctionAnalysis gives no results for this JUNCTION			aaacctttaaaactgccggtaaggtatagggctggggcaacttgttgggaaagggcgaatcggtgcggggcctctttggctaattaagcccaggctggcgaaaaggggggatgttgctgccaagggcgatttaagtttgggtaaccgcccagggtttttctcccgtcaacgacgttgttaaaacgacggcccagtgaattgtaatacgactcactataggggcgaattgaatttagcggccgcgaattcggcccttgtggagtctgggggaggcttagtgaagcctggagggtccctgaaactctcctgtgcagcctctggattcactttcagtagttatgtcatgtcttgggttcgccagactccagagaagaggctggagtgggtcgcatccattat…	0	0	1210	3 (complrev_noindelsearch)
	4	Cg1,Myd88-IgM-04.fa	productive	Musmus IGHV5-17*02 F	1354	96.88	279/288 nt	Musmus IGHJ4*01 F	243	94.44	51/54 nt	Musmus IGHD2-2*01 F	3	8	8	15	8.8.15	[25.17.38.11]	CTRSGYGYDPYYALDYW	in-frame	-				ttttaatggggtaaacccttaaactgcccgtacgtatagggctgcgcaacttgttgggaaagggcgaatcggttcggggcctttttcgcttattacccccagctggcgaaaagggggatgtgctgcaaaggcgattaagttgggtaacgccagggttttcccagtcacgacgttgtaaaacgacggccagtgaattgtaatacgactcactatagggcgaattgaatttagcggccgcgaattcgcccttgtggagtctgggggaggcttagtgcagcctggagggtcccggaaactctcctgtgcagcctctggattcactttcagtagctttggaatgcactgggttcgtcaggctccagagaaggggctggagtgggtcgcatacattagtagtgg…	0	0	1206	3 (complrev_noindelsearch)
	5	Cg1,Myd88-IgM-05.fa	productive	Musmus IGHV5-17*01 F	1336	96.18	277/288 nt	Musmus IGHJ4*01 F	207	87.04	47/54 nt	Musmus IGHD3-3*01 F	3	8	8	9	8.8.9	[25.17.38.11]	CARSDGAMDYW	in-frame	-				cctcactaaagggactagtcctgcaggtttaaacgaattcgcccttgtggagtctgggggaggcttagtgaagcctggagggtccctgaaactctcctgtgcagcctctggattcactttcagtgactatggaatgcactgggttcgtcaggctccagagaagggactggagtgggttacatacattagtagtggcagtactaccatctactatgcagacacagtgaagggccgattcaccatctccagagacaatgccaagaacaccctattcctgcaaatgaccagtctgaggtctgaggacacggccatgtattactgtgcaaggagcgatggggctatggactactggggtcaaggaacctcagtcaccgtctcctcaggtaagaatggcctctc…	0	0	1237	3 (complrev_noindelsearch)
	6	Cg1,Myd88-IgM-06.fa	productive	Musmus IGHV1-12*01 F	1156	89.24	257/288 nt	Musmus IGHJ4*01 F	207	87.04	47/54 nt	Musmus IGHD4-1*02 F	2	8	8	13	8.8.13	[25.17.38.11]	CVRAPNWEKGPMDYW	in-frame	-				aaaagggcttctccttttttaaagggtgtaaacctttaaaaccgccggtacggtattgggctgcgcaaactgttgggaaagggcaatcggtggggggcctttttggtttttacgcccactgggcgaaaggggggatgtgctgccaggcgattaagttgggtaacgcccgggttttcccagtcacgacgttgtaaaacgacggccagtgaattgtaatacgactcactatagggcgaattgaatttagcggccgcgaattcgcccttaggcctggggcttcagtgaagatgtcctgcaaggcttctggctacacatttaccagttacaatatgcactgggtaaagcagacacctagacagggcctggaatggattggagctatttatccaggaaatggtg…	0	0	1200	3 (complrev_noindelsearch)
	7	Cg1,Myd88-IgM-07.fa	unproductive	Musmus IGHV1-5*01 F	1102	87.15	251/288 nt	Musmus IGHJ4*01 F	252	96.30	52/54 nt	Musmus IGHD2-2*01 F	3	8	8	X	8.8.X	[25.17.38.11]	CTRGRLWLRR#YYAMDYW	out-of-frame	-				ccttaaaaccgccggtaagctataggctcggccaaccctttgggaaagggcgaatcgggtgcgggccttttttggcttattacgcccagcttgcgaaaaagggggattttgctgccaagggcgatttaagttgggttaacgcccagggtttttcccagtccacgacgttgtaaaacgacggcccagtgaattgtaatacgactcactatagggcgaattgaatttagcggccgcgaattcgcccttaggcctggggcttcagtgaagatgtcctgcaaggcttctggctacacctttaccagctactggatgcactgggtaaaacagaggcctggacagggtctggaatggattggcgctatttatcctggaaatagtgatactagctacaaccagaag…	0	0	1191	3 (complrev_noindelsearch)
	8	Cg1,Myd88-IgM-08.fa	productive	Musmus IGHV1-81*01 F	1111	87.50	252/288 nt	Musmus IGHJ4*01 F	252	96.30	52/54 nt	Musmus IGHD2-2*01 F	1	8	8	18	8.8.18	[25.17.38.11]	CARGSTMVTTRVYYYVMDYW	in-frame	-				ttagccccagctggggaaaaggggggatgtgctgccaaggtcgatttaagtttgggtaacgcccagggttttccccagtcaacgacgttgtaaaaacgacggcccagtgaattgtaatacgactcactatagggcgaattgaatttagcggccgcgaattcgcccttaggcctggggcttcagtgaagctgtcctgcaaggcttctggctacaccttcacaagctatgatataagctgggtgaagcagagaactggacagggccttgagtggattggagagatttatcctagaagtggtaatgcttactacaatgagaagttcaagggcaaggccacactgactgcagacaaatcctccagcacagcgtatatggagctccgcagcctgacatctgagg…	0	0	1117	3 (complrev_noindelsearch)
	9	Cg1,Myd88-IgM-09.fa	productive	Musmus IGHV5-17*02 F	1372	97.57	281/288 nt	Musmus IGHJ4*01 F	252	96.30	52/54 nt	Musmus IGHD1-1*01 F	3	8	8	18	8.8.18	[25.17.38.11]	CVRSGYYYGDNYFFYAMDYW	in-frame	-				ttttgggaaaggggcaatcggtggggggcctttttcggtttttacggctagctggcgaaaagggggatctgctgccaaggcgattaagttgggtaacggccagggtttttcccagtcaggacgttgtaaaacgacggcccagtgaattgtaatacgactcactatagggcgaattgaatttagcggccgcgaattcgcccttgtggagtctgggggaggcttagtgcagcctggagggtcccggaaactctcctgtgcagcctctggattcactttcagtagctttggaatgcactgggttcgtcaggctccagagaaggggctggagtgggtcgcatacattagtagtggcagtagtaccatctactatgcagacacagtgaagggccgattcaccat…	0	0	1175	3 (complrev_noindelsearch)
	10	Cg1,Myd88-IgM-10.fa	productive	Musmus IGHV1-76*01 F	1102	87.15	251/288 nt	Musmus IGHJ4*01 F	234	92.59	50/54 nt	Musmus IGHD2-3*01 F	3	8	8	13	8.8.13	[25.17.38.11]	CARDDGYYGYAMDYW	in-frame	-				aagggcgaattggtggggggcctctttggctatttcggccaggctggcgaaaagggggattgtgctgcaagggcgattaaagttgggtaaacgccagggtttttccccggtcacgacgttgttaaaacgacggcccagtgaattgtaatacgactcactatagggcgaattgaatttagcggccgcgaattcgcccttaggcctggggcttcagtgaagctgtcctgcaaggcttctggctacactttcactgactactatataaactggatgaaacagagacctggacagggacttgagtggattgcaaggatttatcctggaagtggtaatacttcctacaatgagaagttcaagggcaaggccacactgactgcagaaaaatcctccagcactgcc…	0	0	1134	3 (complrev_noindelsearch)
	11	Cg1,Myd88-IgM-11.fa	productive	Musmus IGHV1-69*01 F	1138	88.54	255/288 nt	Musmus IGHJ4*01 F	216	88.89	48/54 nt	Musmus IGHD3-3*01 F	1	8	8	10	8.8.10	[25.17.38.11]	CARWTQRAMDYW	in-frame	-				ggaatcccttccgtggccccggggggtcaataatttcattctgacatccacaaacagacgataacggttttccttttataggtgtaaaccttaaactgccgtacgtataggctgcgcaactgttggaagggcgatcggtgcgggcctcttcgctattacgccagctggcgaaagggggatgtgctgcaaggcgattaagttgggtaacgccagggttttcccagtcacgacgttgtaaaacgacggccagtgaattgtaatacgactcactatagggcgaattgaatttagcggccgcgaattcgcccttaggcctggggcttcagtgaagctgtcctgcaaggcttctggctacaccttcaccagctactggatgcactgggtgaagcagaggcctgg…	0	0	1247	3 (complrev_noindelsearch)
	12	Cg1,Myd88-IgM-12.fa	productive	Musmus IGHV1-69*01 F	1138	88.54	255/288 nt	Musmus IGHJ4*01 F	216	88.89	48/54 nt	Musmus IGHD3-3*01 F	1	8	8	10	8.8.10	[25.17.38.11]	CARWTQRAMDYW	in-frame	-				ggaatcccttccgtggccccggggggtcaataatttcattctgacatccacaaacagacgataacggttttccttttataggtgtaaaccttaaactgccgtacgtataggctgcgcaactgttggaagggcgatcggtgcgggcctcttcgctattacgccagctggcgaaagggggatgtgctgcaaggcgattaagttgggtaacgccagggttttcccagtcacgacgttgtaaaacgacggccagtgaattgtaatacgactcactatagggcgaattgaatttagcggccgcgaattcgcccttaggcctggggcttcagtgaagctgtcctgcaaggcttctggctacaccttcaccagctactggatgcactgggtgaagcagaggcctgg…	0	0	1247	3 (complrev_noindelsearch)
	13	Cg1,Myd88-IgM-13.fa	productive	Musmus IGHV1-59*01 F	1138	88.54	255/288 nt	Musmus IGHJ4*01 F	225	90.74	49/54 nt	Musmus IGHD1-1*02 F	3	8	8	10	8.8.10	[25.17.38.11]	CARNGRNAMDYW	in-frame	-				tcttttataggggtaaaccttaaacggccgtacgtataggctgcgcaactgtgggaagggcgatcggtgcgggcctcttcgctattacgccagctggcgaaagggggatgtgctgcaaggcgattaagttgggtaacgccagggttttcccagtcacgacgttgtaaaacgacggccagtgaattgtaatacgactcactatagggcgaattgaatttagcggccgcgaattcgcccttaggcctggggcttcagtgaagttgtcctgcaaggcttctggctacaccttcaccagctactggatgcactgggtaaagcagaggcctggacaaggccttgagtggatcggagtgattgatccttctgatagttatactaactacaatcaaaagttcaagg…	0	0	1211	3 (complrev_noindelsearch)
	14	Cg1,Myd88-IgM-14.fa	productive	Musmus IGHV1-59*01 F	1138	88.54	255/288 nt	Musmus IGHJ4*01 F	225	90.74	49/54 nt	Musmus IGHD1-1*02 F	3	8	8	10	8.8.10	[25.17.38.11]	CARNGRNAMDYW	in-frame	-				tcttttataggggtaaaccttaaacggccgtacgtataggctgcgcaactgtgggaagggcgatcggtgcgggcctcttcgctattacgccagctggcgaaagggggatgtgctgcaaggcgattaagttgggtaacgccagggttttcccagtcacgacgttgtaaaacgacggccagtgaattgtaatacgactcactatagggcgaattgaatttagcggccgcgaattcgcccttaggcctggggcttcagtgaagttgtcctgcaaggcttctggctacaccttcaccagctactggatgcactgggtaaagcagaggcctggacaaggccttgagtggatcggagtgattgatccttctgatagttatactaactacaatcaaaagttcaagg…	0	0	1211	3 (complrev_noindelsearch)
	15	Cg1,Myd88-IgM-15.fa	productive	Musmus IGHV1-64*01 F	1084	86.46	249/288 nt	Musmus IGHJ4*01 F	243	94.44	51/54 nt	Musmus IGHD1-1*01 F	3	8	8	19	8.8.19	[25.17.38.11]	CARRSHYYSHTYGLYYAIDYW	in-frame	-				ggggaaatgttggaaagggcgatcggggcggcctcttcgctattacgccagctgcgaaagggggatgtgctgcaaggcgattaagttgggtaacgccagggttttcccagtcacgacgttgtaaaacgacggccagtgaattgtaatacgactcactatagggcgaattgaatttagcggccgcgaattcgcccttaagcctggggcttcagtgaagttgtcctgcaaggcttctggctacactttcaccagctactggatgcactgggtgaaacagaggcctggacaaggccttgagtggattgggatgattcatcctaacagtggtagtactacctacgatgagaagttcaagaacaaggccacactgactgtagacaaatcctccagcacagccta…	0	0	1195	3 (complrev_noindelsearch)
	16	Cg1,Myd88-IgM-16.fa	productive	Musmus IGHV1-64*01 F	1084	86.46	249/288 nt	Musmus IGHJ4*01 F	243	94.44	51/54 nt	Musmus IGHD1-1*01 F	3	8	8	19	8.8.19	[25.17.38.11]	CARRSHYYSHTYGLYYAIDYW	in-frame	-				ggggaaatgttggaaagggcgatcggggcggcctcttcgctattacgccagctgcgaaagggggatgtgctgcaaggcgattaagttgggtaacgccagggttttcccagtcacgacgttgtaaaacgacggccagtgaattgtaatacgactcactatagggcgaattgaatttagcggccgcgaattcgcccttaagcctggggcttcagtgaagttgtcctgcaaggcttctggctacactttcaccagctactggatgcactgggtgaaacagaggcctggacaaggccttgagtggattgggatgattcatcctaacagtggtagtactacctacgatgagaagttcaagaacaaggccacactgactgtagacaaatcctccagcacagccta…	0	0	1195	3 (complrev_noindelsearch)
	17	Cg1,Myd88-IgM-17.fa	productive	Musmus IGHV1-64*01 F	1084	86.46	249/288 nt	Musmus IGHJ4*01 F	243	94.44	51/54 nt	Musmus IGHD1-1*01 F	3	8	8	19	8.8.19	[25.17.38.11]	CARRSHYYSHTYGLYYAIDYW	in-frame	-				ggggaaatgttggaaagggcgatcggggcggcctcttcgctattacgccagctgcgaaagggggatgtgctgcaaggcgattaagttgggtaacgccagggttttcccagtcacgacgttgtaaaacgacggccagtgaattgtaatacgactcactatagggcgaattgaatttagcggccgcgaattcgcccttaagcctggggcttcagtgaagttgtcctgcaaggcttctggctacactttcaccagctactggatgcactgggtgaaacagaggcctggacaaggccttgagtggattgggatgattcatcctaacagtggtagtactacctacgatgagaagttcaagaacaaggccacactgactgtagacaaatcctccagcacagccta…	0	0	1195	3 (complrev_noindelsearch)
	18	Cg1,Myd88-IgM-18.fa	unproductive	Musmus IGHV1-14*01 F	1129	88.19	254/288 nt	Musmus IGHJ4*01 F	198	85.19	46/54 nt	Musmus IGHD2-4*01 F	2	8	8	X	8.8.X	[25.17.38.11]	CAQIYYDYDG#AMDYW	out-of-frame	-				ggctgcgccaactgttgggaaagggcaatcggtgcgggcctttttggttattacgccagctggcgaaagggggatgtgctgcaaggcgattaagttgggtaacgccagggtttttcccagtcacgacgttgtaaaacgacggccagtgaattgtaatacgactcactatagggcgaattgaatttagcggccgcgaattcgcccttaggcctggggcttcagtgaagatgtcctgcaaggcttctggatacacattcactagctatgttatgcactgggtgaagcagaagcctgggcagggccttgagtggattggatatattaatccttacaatgatggtactaagtacaatgagaagttcaaaggcaaggccacactgacttcagacaaatcctcca…	0	0	1144	3 (complrev_noindelsearch)
	19	Cg1,Myd88-IgM-19.fa	unproductive	Musmus IGHV1-14*01 F	1129	88.19	254/288 nt	Musmus IGHJ4*01 F	198	85.19	46/54 nt	Musmus IGHD2-4*01 F	2	8	8	X	8.8.X	[25.17.38.11]	CAQIYYDYDG#AMDYW	out-of-frame	-				ggctgcgccaactgttgggaaagggcaatcggtgcgggcctttttggttattacgccagctggcgaaagggggatgtgctgcaaggcgattaagttgggtaacgccagggtttttcccagtcacgacgttgtaaaacgacggccagtgaattgtaatacgactcactatagggcgaattgaatttagcggccgcgaattcgcccttaggcctggggcttcagtgaagatgtcctgcaaggcttctggatacacattcactagctatgttatgcactgggtgaagcagaagcctgggcagggccttgagtggattggatatattaatccttacaatgatggtactaagtacaatgagaagttcaaaggcaaggccacactgacttcagacaaatcctcca…	0	0	1144	3 (complrev_noindelsearch)
	20	Cg1,Myd88-IgM-20.fa	unproductive	Musmus IGHV1-14*01 F	1129	88.19	254/288 nt	Musmus IGHJ4*01 F	198	85.19	46/54 nt	Musmus IGHD2-4*01 F	2	8	8	X	8.8.X	[25.17.38.11]	CAQIYYDYDG#AMDYW	out-of-frame	-				ggctgcgccaactgttgggaaagggcaatcggtgcgggcctttttggttattacgccagctggcgaaagggggatgtgctgcaaggcgattaagttgggtaacgccagggtttttcccagtcacgacgttgtaaaacgacggccagtgaattgtaatacgactcactatagggcgaattgaatttagcggccgcgaattcgcccttaggcctggggcttcagtgaagatgtcctgcaaggcttctggatacacattcactagctatgttatgcactgggtgaagcagaagcctgggcagggccttgagtggattggatatattaatccttacaatgatggtactaagtacaatgagaagttcaaaggcaaggccacactgacttcagacaaatcctcca…	0	0	1144	3 (complrev_noindelsearch)
	21	Cg1,Myd88-IgM-21.fa	unproductive	Musmus IGHV1-14*01 F	1129	88.19	254/288 nt	Musmus IGHJ4*01 F	198	85.19	46/54 nt	Musmus IGHD2-4*01 F	2	8	8	X	8.8.X	[25.17.38.11]	CAQIYYDYDG#AMDYW	out-of-frame	-				ggctgcgccaactgttgggaaagggcaatcggtgcgggcctttttggttattacgccagctggcgaaagggggatgtgctgcaaggcgattaagttgggtaacgccagggtttttcccagtcacgacgttgtaaaacgacggccagtgaattgtaatacgactcactatagggcgaattgaatttagcggccgcgaattcgcccttaggcctggggcttcagtgaagatgtcctgcaaggcttctggatacacattcactagctatgttatgcactgggtgaagcagaagcctgggcagggccttgagtggattggatatattaatccttacaatgatggtactaagtacaatgagaagttcaaaggcaaggccacactgacttcagacaaatcctcca…	0	0	1144	3 (complrev_noindelsearch)
	22	Cg1,Myd88-IgM-22.fa	unproductive (see comment)	Musmus IGHV1-72*01 F	1093	86.81	250/288 nt	Musmus IGHJ4*01 F	207	87.04	47/54 nt	Musmus IGHD2-3*01 F	3	8	8	14	8.8.14	[25.17.38.11]	CARYFYDA*YVGMDYW	in-frame	-	rearranged sequence, stop codons			tttttataggtgtaaaccttaaaacgcccgtacgtataggctggcgcaactgttgggaagggcgattggtgcgggccttttcgctattacgccagctggcgaaagggggatgtgctgcaaggcgattaagttgggtaacgccagggttttcccagtcacgacgttgtaaaacgacggccagtgaattgtaatacgactcactatagggcgaattgaatttagcggccgcgaattcgcccttaggcctggggcttcagtgaagctgtcctgcaaggcttctggctacaccttcaccaactactggatgcactgggtgaaacagaggcctggacgaggccttgagtggattggaaggattgatcctaataatggtggtactaagtccaatgagaagttcaa…	0	0	1183	3 (complrev_noindelsearch)
	23	Cg1,Myd88-IgM-23.fa	unproductive (see comment)	Musmus IGHV1-72*01 F	1093	86.81	250/288 nt	Musmus IGHJ4*01 F	207	87.04	47/54 nt	Musmus IGHD2-3*01 F	3	8	8	14	8.8.14	[25.17.38.11]	CARYFYDA*YVGMDYW	in-frame	-	rearranged sequence, stop codons			tttttataggtgtaaaccttaaaacgcccgtacgtataggctggcgcaactgttgggaagggcgattggtgcgggccttttcgctattacgccagctggcgaaagggggatgtgctgcaaggcgattaagttgggtaacgccagggttttcccagtcacgacgttgtaaaacgacggccagtgaattgtaatacgactcactatagggcgaattgaatttagcggccgcgaattcgcccttaggcctggggcttcagtgaagctgtcctgcaaggcttctggctacaccttcaccaactactggatgcactgggtgaaacagaggcctggacgaggccttgagtggattggaaggattgatcctaataatggtggtactaagtccaatgagaagttcaa…	0	0	1183	3 (complrev_noindelsearch)
	24	Cg1,Myd88-IgM-24.fa	unproductive (see comment)	Musmus IGHV1-72*01 F	1093	86.81	250/288 nt	Musmus IGHJ4*01 F	207	87.04	47/54 nt	Musmus IGHD2-3*01 F	3	8	8	14	8.8.14	[25.17.38.11]	CARYFYDA*YVGMDYW	in-frame	-	rearranged sequence, stop codons			tttttataggtgtaaaccttaaaacgcccgtacgtataggctggcgcaactgttgggaagggcgattggtgcgggccttttcgctattacgccagctggcgaaagggggatgtgctgcaaggcgattaagttgggtaacgccagggttttcccagtcacgacgttgtaaaacgacggccagtgaattgtaatacgactcactatagggcgaattgaatttagcggccgcgaattcgcccttaggcctggggcttcagtgaagctgtcctgcaaggcttctggctacaccttcaccaactactggatgcactgggtgaaacagaggcctggacgaggccttgagtggattggaaggattgatcctaataatggtggtactaagtccaatgagaagttcaa…	0	0	1183	3 (complrev_noindelsearch)
	25	Cg1,Myd88-IgM-25.fa	unproductive (see comment)	Musmus IGHV1-72*01 F	1093	86.81	250/288 nt	Musmus IGHJ4*01 F	207	87.04	47/54 nt	Musmus IGHD2-3*01 F	3	8	8	14	8.8.14	[25.17.38.11]	CARYFYDA*YVGMDYW	in-frame	-	rearranged sequence, stop codons			tttttataggtgtaaaccttaaaacgcccgtacgtataggctggcgcaactgttgggaagggcgattggtgcgggccttttcgctattacgccagctggcgaaagggggatgtgctgcaaggcgattaagttgggtaacgccagggttttcccagtcacgacgttgtaaaacgacggccagtgaattgtaatacgactcactatagggcgaattgaatttagcggccgcgaattcgcccttaggcctggggcttcagtgaagctgtcctgcaaggcttctggctacaccttcaccaactactggatgcactgggtgaaacagaggcctggacgaggccttgagtggattggaaggattgatcctaataatggtggtactaagtccaatgagaagttcaa…	0	0	1183	3 (complrev_noindelsearch)
	26	Cg1,Myd88-IgM-26.fa	unproductive (see comment)	Musmus IGHV1-72*01 F	1093	86.81	250/288 nt	Musmus IGHJ4*01 F	207	87.04	47/54 nt	Musmus IGHD2-3*01 F	3	8	8	14	8.8.14	[25.17.38.11]	CARYFYDA*YVGMDYW	in-frame	-	rearranged sequence, stop codons			tttttataggtgtaaaccttaaaacgcccgtacgtataggctggcgcaactgttgggaagggcgattggtgcgggccttttcgctattacgccagctggcgaaagggggatgtgctgcaaggcgattaagttgggtaacgccagggttttcccagtcacgacgttgtaaaacgacggccagtgaattgtaatacgactcactatagggcgaattgaatttagcggccgcgaattcgcccttaggcctggggcttcagtgaagctgtcctgcaaggcttctggctacaccttcaccaactactggatgcactgggtgaaacagaggcctggacgaggccttgagtggattggaaggattgatcctaataatggtggtactaagtccaatgagaagttcaa…	0	0	1183	3 (complrev_noindelsearch)
	27	Cg1,Myd88-IgM-27.fa	unproductive (see comment)	Musmus IGHV1-72*01 F	1093	86.81	250/288 nt	Musmus IGHJ4*01 F	207	87.04	47/54 nt	Musmus IGHD2-3*01 F	3	8	8	14	8.8.14	[25.17.38.11]	CARYFYDA*YVGMDYW	in-frame	-	rearranged sequence, stop codons			tttttataggtgtaaaccttaaaacgcccgtacgtataggctggcgcaactgttgggaagggcgattggtgcgggccttttcgctattacgccagctggcgaaagggggatgtgctgcaaggcgattaagttgggtaacgccagggttttcccagtcacgacgttgtaaaacgacggccagtgaattgtaatacgactcactatagggcgaattgaatttagcggccgcgaattcgcccttaggcctggggcttcagtgaagctgtcctgcaaggcttctggctacaccttcaccaactactggatgcactgggtgaaacagaggcctggacgaggccttgagtggattggaaggattgatcctaataatggtggtactaagtccaatgagaagttcaa…	0	0	1183	3 (complrev_noindelsearch)

## Sheet: 5B S9B S9C BM 48 1
	Sequence number	Sequence ID	V-DOMAIN Functionality	V-GENE and allele	V-REGION score	V-REGION identity %	V-REGION identity nt	J-GENE and allele	J-REGION score	J-REGION identity %	J-REGION identity nt	D-GENE and allele	D-REGION reading frame	CDR1-IMGT length	CDR2-IMGT length	CDR3-IMGT length	CDR-IMGT lengths	FR-IMGT lengths	AA JUNCTION	JUNCTION frame	Orientation	V-DOMAIN Functionality comment	V-REGION potential ins/del	J-GENE and allele comment	Sequence	5prime trimmed-n nb	3prime trimmed-n nb	Analysed sequence length	Sequence analysis category
Figure 5B, Supplemental Figure 9B,9C	1	BM48-01.fa	productive	Musmus IGHV1-53*01 F	1093	86.81	250/288 nt	Musmus IGHJ4*01 F	234	92.59	50/54 nt	Musmus IGHD4-1*01 F	3	8	8	12	8.8.12	[25.17.38.11]	CARGNWDPYAMDYW	in-frame	-				gtataggctgcgcaactgtgggaagggcgatcggtgcgggcctcttcgctattacgccagctggcgaaagggggatgtgctgcaaggcgattaagttgggtaacgccagggttttcccagtcacgacgttgtaaaacgacggccagtgaattgtaatacgactcactatagggcgaattgaatttagcggccgcgaattcgcccttaggcctggggcttcagtgaagttgtcctgcaaggcttctggctacaccttcaccagctactggatgcactgggtgaagcagaggcctggacaaggccttgagtggattggaaatattaatcctagcaatggttttactaactacaatgagaagttcaagaacaaggccacactgactgtagacaaatcctcca…	0	0	1150	3 (complrev_noindelsearch)
	2	BM48-02.fa	productive	Musmus IGHV1-53*01 F	1102	87.15	251/288 nt	Musmus IGHJ4*01 F	234	92.59	50/54 nt	Musmus IGHD4-1*01 F	3	8	8	12	8.8.12	[25.17.38.11]	CARGNWDPYAMDYW	in-frame	-				acccggggaaagttccggggacctttttgacgcaaactgcactggccaggggtcaccttccgtggcccgggggtcaaaaaaaaatcggaaatccacaaaccgacgtaaagggtttttcttttaagggtaaacctaaactgccgtacgttaagggtgggaaatgttggaaggcgatcggtgcgggctcttcgctattacgccagctgcgaaagggggatgtgctgcaaggcgattaagttgggtaacgccagggttttcccagtcacgacgttgtaaaacgacggccagtgaattgtaatacgactcactatagggcgaattgaatttagcggccgcgaattcgcccttaggcctggggcttcagtgaagctgtcctgcaaggcttctggctacaccttc…	0	0	1295	3 (complrev_noindelsearch)
	3	BM48-03.fa	productive	Musmus IGHV1-53*01 F	1084	86.46	249/288 nt	Musmus IGHJ4*01 F	234	92.59	50/54 nt	Musmus IGHD4-1*01 F	3	8	8	12	8.8.12	[25.17.38.11]	CARGNWDPYAMDYW	in-frame	-				atttcgggggtctcctgcccccgcttttttcccctaattgtcccccgggaaaatttcccggggatttttttcgaacgaaaaattgccacggccaggggaaaccattcgtggccccgggggtcaaaatttcatccgtaaatccaaaacagaggataagggttctcctttaaaagggtaaaccttaactgccgtacgtataggctgggcaactgttggaagggcgatcggtgcgggcttcttcgctattacgccagctggcgaaagggggatgtgctgcaaggcgattaagttgggtaacgccagggttttcccagtcacgacgttgtaaaacgacggccagtgaattgtaatacgactcactatagggcgaattgaatttagcggccgcgaattcgccct…	0	0	1343	3 (complrev_noindelsearch)
	4	BM48-04.fa	productive	Musmus IGHV1-53*01 F	1093	86.81	250/288 nt	Musmus IGHJ4*01 F	234	92.59	50/54 nt	Musmus IGHD4-1*01 F	3	8	8	12	8.8.12	[25.17.38.11]	CARGNWDPYAMDYW	in-frame	-				cttaaactgccgtacgtataggctgcgcaactgttggaaggcgatcgttgcgggctcttcgctataagccagctggcgaaagggggatgtgctgcaaggcgattaagttgggtaacgccagggttttcccagtcacgacgttgtaaaacgacggccagtgaattgtaatacgactcactatagggcgaattgaatttagcggccgcgaattcgcccttaggcctggggcttcagtgaagatgtcctgcaaggcttctggctacaccttcaccagctactggatgcactgggtgaagcagaggcctggacaaggccttgagtggattggaaatattaatcctagcaatggttttactaactacaatgagaagttcaagaacaaggccacactgactgtag…	0	0	1165	3 (complrev_noindelsearch)
	5	BM48-05.fa	productive	Musmus IGHV1-53*01 F	1093	86.81	250/288 nt	Musmus IGHJ4*01 F	234	92.59	50/54 nt	Musmus IGHD4-1*01 F	3	8	8	12	8.8.12	[25.17.38.11]	CARGNWDPYAMDYW	in-frame	-				ggccgggggattccccttcgtggccccgggggttaaaaaaaacatttgaaatccaaaaaaagaagaaaagggttttcttttaaaggggggaaacctaaactgccggaaggttaggctgggcaactgttgggaagggcgatcggtgcgggccttttggctattacgccagctggcgaaagggggatgtgctgcaaggcgattaagttgggtaacgccagggttttcccagtcacgacgttgtaaaacgacggccagtgaattgtaatacgactcactatagggcgaattgaatttagcggccgcgaattcgcccttaggcctgggacttcagtgaagctgtcctgcaaggcttctggctacaccttcaccagctactggatgcactgggtgaagcagagg…	0	0	1260	3 (complrev_noindelsearch)
	6	BM48-06.fa	productive	Musmus IGHV1-53*01 F	1102	87.15	251/288 nt	Musmus IGHJ4*01 F	234	92.59	50/54 nt	Musmus IGHD4-1*01 F	3	8	8	12	8.8.12	[25.17.38.11]	CARGNWDPYAMDYW	in-frame	-				agctgggcaactgttggaaggggatcggtgcgggcttttcggtattacgccagctgcgaaagggggatgtgctgcaaggcgattaagttgggtaacgccagggttttcccagtcacgacgttgtaaaacgacggccagtgaattgtaatacgactcactatagggcgaattgaatttagcggccgcgaattcgcccttaggcctggggcttcagtgaagctgtcctgcaaggcttctggctacaccttcaccagctactggatgcactgggtgaagcagaggcctggacaaggccttgagtggattggaaatattaatcctagcaatggttttactaactacaatgagaagttcaagaacaaggccacactgactgtagacaaatcctccagcacagcc…	0	0	1142	3 (complrev_noindelsearch)
	7	BM48-07.fa	productive	Musmus IGHV1-53*01 F	1102	87.15	251/288 nt	Musmus IGHJ4*01 F	234	92.59	50/54 nt	Musmus IGHD4-1*01 F	3	8	8	12	8.8.12	[25.17.38.11]	CARGNWDPYAMDYW	in-frame	+				ggaaactcgaattaccctcactaaagggactagtcctgcaggtttaaacgaattcgcccttaggcctggggcttcagtgaagctgtcctgcaaggcttctggctacaccttcaccagctactggatgcactgggtgaagcagaggcctggacaaggccttgagtggattggaaatattaatcctagcaatggttttactaactacaatgagaagttcaagaacaaggccacactgactgtagacaaatcctccagcacagcctacatgcagctcagcagcctgacatctgaggactctgcggtctattattgtgcaagaggtaactgggacccttatgctatggactactggggtcaaggaacctcagtcaccgtctcctcaggtaagaatggcctctc…	0	0	1346	1 (noindelsearch)
	8	BM48-08.fa	productive	Musmus IGHV1-53*01 F	1102	87.15	251/288 nt	Musmus IGHJ4*01 F	234	92.59	50/54 nt	Musmus IGHD4-1*01 F	3	8	8	12	8.8.12	[25.17.38.11]	CARGNWDPYAMDYW	in-frame	+				ggaaactcgaattaccctcactaaagggactagtcctgcaggtttaaacgaattcgcccttaggcctggggcttcagtgaagctgtcctgcaaggcttctggctacaccttcaccagctactggatgcactgggtgaagcagaggcctggacaaggccttgagtggattggaaatattaatcctagcaatggttttactaactacaatgagaagttcaagaacaaggccacactgactgtagacaaatcctccagcacagcctacatgcagctcagcagcctgacatctgaggactctgcggtctattattgtgcaagaggtaactgggacccttatgctatggactactggggtcaaggaacctcagtcaccgtctcctcaggtaagaatggcctctc…	0	0	1346	1 (noindelsearch)
	9	BM48-09.fa	productive	Musmus IGHV1-53*01 F	1093	86.81	250/288 nt	Musmus IGHJ4*01 F	234	92.59	50/54 nt	Musmus IGHD4-1*01 F	3	8	8	12	8.8.12	[25.17.38.11]	CARGNWDPYAMDYW	in-frame	-				ggccgggggattccccttcgtggccccgggggttaaaaaaaacatttgaaatccaaaaaaagaagaaaagggttttcttttaaaggggggaaacctaaactgccggaaggttaggctgggcaactgttgggaagggcgatcggtgcgggccttttggctattacgccagctggcgaaagggggatgtgctgcaaggcgattaagttgggtaacgccagggttttcccagtcacgacgttgtaaaacgacggccagtgaattgtaatacgactcactatagggcgaattgaatttagcggccgcgaattcgcccttaggcctgggacttcagtgaagctgtcctgcaaggcttctggctacaccttcaccagctactggatgcactgggtgaagcagagg…	0	0	1260	3 (complrev_noindelsearch)
	10	BM48-10.fa	productive	Musmus IGHV1-53*01 F	1111	87.50	252/288 nt	Musmus IGHJ4*01 F	234	92.59	50/54 nt	Musmus IGHD4-1*01 F	3	8	8	12	8.8.12	[25.17.38.11]	CARGNWDPYAMDYW	in-frame	-				ccagggggatcccccttcgtgccccgggggttcaaaaaattcattttgaaatccaaaaaacgaagaaaagggcttttcttttatggggtaaaccttaacatcgccgtacgtataggctgggcaactgttgggaagggcgatcggtgcgggcctttttgctattacgccagctggcgaaagggggatgtgctgcaaggcgattaagttgggtaacgccagggttttcccagtcacgacgttgtaaaacgacggccagtgaattgtaatacgactcactatagggcgaattgaatttagcggccgcgaattcgcccttaagcctggggcttcagtgaagctgtcctgcaaggcttctggctacaccttcaccagctactggatgcactgggtgaagcagag…	0	0	1261	3 (complrev_noindelsearch)
	11	BM48-11.fa	productive	Musmus IGHV1-53*01 F	1102	87.15	251/288 nt	Musmus IGHJ4*01 F	234	92.59	50/54 nt	Musmus IGHD4-1*01 F	3	8	8	12	8.8.12	[25.17.38.11]	CARGNWDPYAMDYW	in-frame	-				ccaaaccgggggtaacggcttctttcttataggggaaaccttaaactgccgtacgtataggctgcgcaactgtgggaagggcgatcggtgcgggcctcttcgctattacgccagctggcgaaagggggatgtgctgcaaggcgattaagttgggtaacgccagggttttcccagtcacgacgttgtaaaacgacggccagtgaattgtaatacgactcactatagggcgaattgaatttagcggccgcgaattcgcccttaggcctggggcttcagtgaagctgtcctgcaaggcttctggctacaccttcaccagctactggatgcactgggtgaagcagaggcctggacaaggccttgagtggattggaaatattaatcctagcaatggttttacta…	0	0	1205	3 (complrev_noindelsearch)
	12	BM48-12.fa	productive	Musmus IGHV1-53*01 F	1111	87.50	252/288 nt	Musmus IGHJ4*01 F	234	92.59	50/54 nt	Musmus IGHD4-1*01 F	3	8	8	12	8.8.12	[25.17.38.11]	CARGNWDPYAMDYW	in-frame	-				gcccggggtttaacaaattcctttttcactccccaacaggcattaagggccttctttttttgggttaaaccttaaaacgccggaagtatagctgggcaacttttggaagggggatcggggggggcttttcgtaattagccagctggcaaagggggattgctgcaaggcgattaagttgggtaacgccagggttttcccagtcacgacgttgtaaaacgacggccagtgaattgtaatacgactcactatagggcgaattgaatttagcggccgcgaattcgcccttaagcctggggcttcagtgaagctgtcctgcaaggcttctggctacaccttcaccagctactggatgcactgggtgaagcagaggcctggacaaggccttgagtggattggaaa…	0	0	1232	3 (complrev_noindelsearch)
	13	BM48-13.fa	unproductive (see comment)	Musmus IGHV1-53*01 F	1138	88.54	255/288 nt	Musmus IGHJ4*01 F	234	92.59	50/54 nt	Musmus IGHD4-1*01 F	3	8	8	12	8.8.12	[25.17.38.11]	CARGNWDPYAMDYW	in-frame	+	rearranged sequence, stop codons			ggaagcccgaattaccctcactaaagggactagtcctgcaggtttaaacgaattcgcccttagcctggggcttcagtgaagctgtcctgcaaggcttctggctacaccttcaccagctactggatgcactgggtgaagcagaggcctggacaaggccttgagtggattggaaatattaatcctagcaatggttttactaactacaatgagaagttcaagaacaaggccacactgactgtagacaaatcctccagcacagcctacatgcagctcagcagcctgacatctgaggactctgcggtctattattgtgcaagaggtaactgggacccttatgctatggactactggggtcaaggaacctcagtcaccgtctcctcaggtaagaatggcctctcc…	0	0	1252	1 (noindelsearch)
	14	BM48-14.fa	productive	Musmus IGHV1-53*01 F	1102	87.15	251/288 nt	Musmus IGHJ4*01 F	234	92.59	50/54 nt	Musmus IGHD4-1*01 F	3	8	8	12	8.8.12	[25.17.38.11]	CARGNWDPYAMDYW	in-frame	-				gtgggaaatgttggaaaggcgatcgtgcgggcctcttgctattacgccagctgcgaaaggggatgtgctgcaaggcgattaagttgggtaacgccagggttttcccagtcacgacgttgtaaaacgacggccagtgaattgtaatacgactcactatagggcgaattgaatttagcggccgcgaattcgcccttaggcctggggcttcagtgaagctgtcctgcaaggcttctggctacaccttcaccagctactggatgcactgggtgaagcagaggcctggacaaggccttgagtggattggaaatattaatcctagcaatggttttactaactacaatgagaagttcaagaacaaggccacactgactgtagacaaatcctccagcacagcctaca…	0	0	1138	3 (complrev_noindelsearch)
	15	BM48-15.fa	productive	Musmus IGHV1-53*01 F	1102	87.15	251/288 nt	Musmus IGHJ4*01 F	234	92.59	50/54 nt	Musmus IGHD4-1*01 F	3	8	8	12	8.8.12	[25.17.38.11]	CARGNWDPYAMDYW	in-frame	-				gtgggaaatgttggaaaggcgatcgtgcgggcctcttgctattacgccagctgcgaaaggggatgtgctgcaaggcgattaagttgggtaacgccagggttttcccagtcacgacgttgtaaaacgacggccagtgaattgtaatacgactcactatagggcgaattgaatttagcggccgcgaattcgcccttaggcctggggcttcagtgaagctgtcctgcaaggcttctggctacaccttcaccagctactggatgcactgggtgaagcagaggcctggacaaggccttgagtggattggaaatattaatcctagcaatggttttactaactacaatgagaagttcaagaacaaggccacactgactgtagacaaatcctccagcacagcctaca…	0	0	1138	3 (complrev_noindelsearch)
	16	BM48-16.fa	productive	Musmus IGHV1-53*01 F	1102	87.15	251/288 nt	Musmus IGHJ4*01 F	234	92.59	50/54 nt	Musmus IGHD4-1*01 F	3	8	8	12	8.8.12	[25.17.38.11]	CARGNWDPYAMDYW	in-frame	-				agctgggcaactgttggaaggggatcggtgcgggcttttcggtattacgccagctgcgaaagggggatgtgctgcaaggcgattaagttgggtaacgccagggttttcccagtcacgacgttgtaaaacgacggccagtgaattgtaatacgactcactatagggcgaattgaatttagcggccgcgaattcgcccttaggcctggggcttcagtgaagctgtcctgcaaggcttctggctacaccttcaccagctactggatgcactgggtgaagcagaggcctggacaaggccttgagtggattggaaatattaatcctagcaatggttttactaactacaatgagaagttcaagaacaaggccacactgactgtagacaaatcctccagcacagcc…	0	0	1142	3 (complrev_noindelsearch)
	17	BM48-17.fa	productive	Musmus IGHV1-53*01 F	1111	87.50	252/288 nt	Musmus IGHJ4*01 F	225	90.74	49/54 nt	Musmus IGHD4-1*01 F	3	8	8	12	8.8.12	[25.17.38.11]	CARGNWDPYAMDYW	in-frame	-				ggcagtttttcccgatagccccccggtaagttacggggatttttttgacgggaattggaacggccaggggatcccatcgtggcccggcggtcaaaaattaattcgaaatccaaaacagacgaaaaggctcttctttaaaggtgaaaccttaaatgccgtacgttaggctgcgaaactttgggaaggcgatcggtgcgggctcttgctattacgccagctgcgaaagggggatgtgctgcaaggcgattaagttgggtaacgccagggttttcccagtcacgacgttgtaaaacgacggccagtgaattgtaatacgactcactatagggcgaattgaatttagcggccgcgaattcgcccttaagcctggggcttcagtgaagctgtcctgcaaggctt…	0	0	1302	3 (complrev_noindelsearch)
	18	BM48-18.fa	productive	Musmus IGHV1-53*01 F	1093	86.81	250/288 nt	Musmus IGHJ4*01 F	234	92.59	50/54 nt	Musmus IGHD4-1*01 F	3	8	8	12	8.8.12	[25.17.38.11]	CARGNWDPYAMDYW	in-frame	+				gggaaactcgaataccctcactaaagggactagtcctgcaggtttaaacgaattcgcccttaggcctggggcttcagtgaagctgtcctgcaaggcttctggctacaccttcaccagctactggattcactgggtgaagcagaggcctggacaaggccttgagtggattggaaatattaatcctagcaatggttttactaactacaatgagaagttcaagaacaaggccacactgactgtagacaaatcctccagcacagcctacatgcagctcagcagcctgacatctgaggactctgcggtctattattgtgcaagaggtaactgggacccttatgctatggactactggggtcaaggaacctcagtcaccgtctcctcaggtaagaatggcctctc…	0	0	1269	1 (noindelsearch)
	19	BM48-19.fa	productive	Musmus IGHV1-53*01 F	1102	87.15	251/288 nt	Musmus IGHJ4*01 F	225	90.74	49/54 nt	Musmus IGHD4-1*01 F	3	8	8	12	8.8.12	[25.17.38.11]	CARGNWDPYAMDYW	in-frame	-				ccctattgacccccgggaaatttccggggattttttgaagcaaagggactggccctgggaatcccttcggtggcccgggcgtcaaaaattcatcttgtaatccacaaacagacgataacggcttttttttttaaaggggaaaccttaaatgccgtacgtataggtgggcaactgttgggaagggcgatcggtgcgggcctcttcgctattacgccagctggcaaaaggggatgtgctgcaaggcgattaagttgggtaacgccagggttttcccagtcacgacgttgtaaaacgacggccagtgaattgtaatacgactcactatagggcgaattgaatttagcggccgcgaattcgcccttggggcttcagtgaagctgtcctgcaaggcttctggct…	0	0	1300	3 (complrev_noindelsearch)
	20	BM48-20.fa	productive	Musmus IGHV1-53*01 F	1093	86.81	250/288 nt	Musmus IGHJ4*01 F	225	90.74	49/54 nt	Musmus IGHD4-1*01 F	3	8	8	12	8.8.12	[25.17.38.11]	CARGNWDPYAMDYR	in-frame	+	TRP 118 not identified			ggcaactcgaataccctcactaaagggactagtcctgcaggtttaaacgaattcgcccttaggcctggggcttcagtgaagctgtcctgcaaggcttctggctacaccttcaccagctactggattcactgggtgaagcagaggcctggacaaggccttgagtggattggaaatattaatcctagcaatggttttactaactacaatgagaagttcaagaacaaggccacactgactgtagacaaatcctccagcacagcctacatgcagctcagcagcctgacatctgaggactctgcggtctattattgtgcaagaggtaactgggacccttatgctatggactaccggggtcaaggaacctcagtcaccgtctcctcaggtaagaatggcctctcc…	0	0	1350	1 (noindelsearch)
	21	BM48-21.fa	productive	Musmus IGHV1-53*01 F	1102	87.15	251/288 nt	Musmus IGHJ4*01 F	234	92.59	50/54 nt	Musmus IGHD4-1*01 F	3	8	8	12	8.8.12	[25.17.38.11]	CARGNWDPYAMDYW	in-frame	-				cccaaacgggggaaaagggcttttttttaaaggggtaaaccttaactgccgtacgatagggtgggcaactgttggaagggcgatcggggcggggctcttcgctattacgccagctgcgaaagggggatgtgctgcaaggcgattaagttgggtaacgccagggttttcccagtcacgacgttgtaaaacgacggccagtgaattgtaatacgactcactatagggcgaattgaatttagcggccgcgaattcgcccttaggcctggggcttcagtgaagctgtcctgcaaggcttctggctacaccttcaccagctactggatgcactgggtgaagcagaggcctggacaaggccttgagtggattggaaatattaatcctagcaatggttttactaac…	0	0	1200	3 (complrev_noindelsearch)
	22	BM48-22.fa	productive	Musmus IGHV1-53*01 F	1102	87.15	251/288 nt	Musmus IGHJ4*01 F	234	92.59	50/54 nt	Musmus IGHD4-1*01 F	3	8	8	12	8.8.12	[25.17.38.11]	CARGNWDPYAMDYW	in-frame	-				ccgtcctgctcggggaaacccccccgtttcccctggccggttatatttttcctcctgtatcctcaaatccagggctaacgggtccttcttttttaggggtaaaccttaacctgctgtacttttagctgggcaaatgtcggaaggggcatcgtgggggcctttttgctattaagccagctggcgaaagggggatgtgctgcaaggcgattaagttgggtaacgccagggttttcccagtcaagacgttgtaaaacgacggccagtgaattgtaatacgactcactatagggcgaattgaatttagcggccgcgaattcgcccttaggcctggggcttcagtgaagctgtcctgcaaggcttctggctacaccttcaccagctactggatgcactgggtga…	0	0	1266	3 (complrev_noindelsearch)
	23	BM48-23.fa	productive	Musmus IGHV1-53*01 F	1093	86.81	250/288 nt	Musmus IGHJ4*01 F	234	92.59	50/54 nt	Musmus IGHD4-1*01 F	3	8	8	12	8.8.12	[25.17.38.11]	CARGNWDPYAMDYW	in-frame	-				atgcggcaacccttaaactcccgtccgtaatgggctggcatcttttggacagggcgatccgtggggccctctcgcttttcgccagctggcgaaagggggatgggctgcaaggcgattaagttgggtaacgccagggttttcccagtcacgacgttgtaaaacgacggccagtgaattgtaatacgactcactatagggcgaattgaatttagcggccgcgaattcgcccttaggcctgggacttcagtgaagctgtcctgcaaggcttctggctacaccttcaccagctactggatgcactgggtgaagcagaggcctggacaaggccttgagtggattggaaatattaatcctagcaatggttttactaactacaatgagaagttcaagaacaaggcc…	0	0	1174	3 (complrev_noindelsearch)
	24	BM48-24.fa	productive	Musmus IGHV1-53*01 F	1102	87.15	251/288 nt	Musmus IGHJ4*01 F	234	92.59	50/54 nt	Musmus IGHD4-1*01 F	3	8	8	12	8.8.12	[25.17.38.11]	CARGNWDPYAMDYW	in-frame	-				aaaaattccacttcggaaatcccaaaaaagagaaaaggggcttttttttttaaaggggtaaaccttaaactgccgtacgataggctgggcaactgttgggaagggcgatcggtgcgggccttttcgctattacgccagctggcgaaagggggatgtgctgcaaggcgattaagttgggtaacgccagggttttcccagtcacgacgttgtaaaacgacggccagtgaattgtaatacgactcactatagggcgaattgaatttagcggccgcgaattcgcccttaagcctgggacttcagtgaagctgtcctgcaaggcttctggctacaccttcaccagctactggatgcactgggtgaagcagaggcctggacaaggccttgagtggattggaaata…	0	0	1229	3 (complrev_noindelsearch)
	25	BM48-25.fa	productive	Musmus IGHV1-53*01 F	1102	87.15	251/288 nt	Musmus IGHJ4*01 F	234	92.59	50/54 nt	Musmus IGHD4-1*01 F	3	8	8	12	8.8.12	[25.17.38.11]	CARGNWDPYAMDYW	in-frame	-				ccaaaatatccccctgtaatccaaaacaggacgatacggcttttccttttataggtgaaaccttaaatgccggacgataggctggcaacttttggaagggggattgggggggccttttgctattacgccagctggcgaaagggggatgtgctgcaaggcgattaagttgggtaacgccagggttttcccagtcacgacgttgtaaaacgacggccagtgaattgtaatacgactcactatagggcgaattgaatttagcggccgcgaattcgcccttaggcctggggcttcagtgaagctgtcctgcaaggcttctggctacaccttcaccagctactggatgcactgggtgaagcagaggcctggacaaggccttgagtggattggaaatattaatcc…	0	0	1222	3 (complrev_noindelsearch)
	26	BM48-26.fa	productive	Musmus IGHV1-53*01 F	1093	86.81	250/288 nt	Musmus IGHJ4*01 F	234	92.59	50/54 nt	Musmus IGHD4-1*01 F	3	8	8	12	8.8.12	[25.17.38.11]	CARGNWDPYAMDYW	in-frame	-				gggcaaaaaataaacctggaaacccaaaacagaggtaaagggctttttttttaaggggtaaaccttaaatgccgaagtataggctgggcaatgttggaaggggaatcgtgggggcctcttcgctattaagccagctgcgaaagggggatgtgctgcaaggcgattaagttgggtaacgccagggttttcccagtcacgacgttgtaaaacgacggccagtgaattgtaatacgactcactatagggcgaattgaatttagcggccgcgaattcgcccttaggcctgggacttcagtgaagctgtcctgcaaggcttctggctacaccttcaccagctactggatgcactgggtgaagcagaggcctggacaaggccttgagtggattggaaatattaat…	0	0	1224	3 (complrev_noindelsearch)
	27	BM48-27.fa	productive	Musmus IGHV1-53*01 F	1102	87.15	251/288 nt	Musmus IGHJ4*01 F	234	92.59	50/54 nt	Musmus IGHD4-1*01 F	3	8	8	12	8.8.12	[25.17.38.11]	CARGNWDPYAMDYW	in-frame	-				aagggttctttcttttaagggggaaaccctaaactggcgtacgtataggctgggcaaacgttgggaaggggcgattgggtgcgggccttttcgctattacgccagctggcgaaagggggatgtgctgcaaggcgattaagttgggtaacgccagggttttcccagtcacgacgttgtaaaacgacggccagtgaattgtaatacgactcactatagggcgaattgaatttagcggccgcgaattcgcccttaggcctggggcttcagtgaagctgtcctgcaaggcttctggctacaccttcaccagctactggatgcactgggtgaagcagaggcctggacaaggccttgagtggattggaaatattaatcctagcaatggttttactaactacaatg…	0	0	1196	3 (complrev_noindelsearch)
	28	BM48-28.fa	unproductive (see comment)	Musmus IGHV1-53*01 F	1183	90.28	260/288 nt	Musmus IGHJ4*01 F	234	92.59	50/54 nt	Musmus IGHD4-1*01 F	3	8	8	12	8.8.12	[25.17.38.11]	CARGNWDPYAMDYW	in-frame	-	rearranged sequence, stop codons			gggctttttgggtattacgccagctggcgaaagggggatgtgctgcaaggcgattaagttgggtaacgccagggttttcccagtcacgacgttgtaaaacgacggccagtgaattgtaatacgactcactatagggcgaattgaatttagcggccgcgaattcgcccttgcctgggacttcagtgaagctgtcctgcaaggcttctggctacaccttcaccagctactggatgcactgggtgaagcagaggcctggacaaggccttgagtggattggaaatattaatcctagcaatggttttactaactacaatgagaagttcaagaacaaggccacactgactgtagacaaatcctccagcacagcctacatgcagctcagcagcctgacatctgagg…	0	0	1110	3 (complrev_noindelsearch)
	29	BM48-29.fa	productive	Musmus IGHV1-53*01 F	1111	87.50	252/288 nt	Musmus IGHJ4*01 F	234	92.59	50/54 nt	Musmus IGHD4-1*01 F	3	8	8	12	8.8.12	[25.17.38.11]	CARGNWDPYAMDYW	in-frame	+				gggggcgcaagccgaataccctcactaaagggactagtcctgcaggtttaaacgaattcgcccttaagcctggggcttcagtgaagctgtcctgcaaggcttctggctacaccttcaccagctactggatgcactgggtgaagcagaggcctggacaaggccttgagtggattggaaatattaatcctagcaatggttttactaactacaatgagaagttcaagaacaaggccacactgactgtagacaaatcctccagcacagcctacatgcagctcagcagcctgacatctgaggactctgcggtctattattgtgcaagaggtaactgggacccttatgctatggactactggggtcaaggaacctcagtcaccgtctcctcaggtaagaatggcc…	0	0	1130	1 (noindelsearch)
	30	BM48-30.fa	productive	Musmus IGHV1-53*01 F	1093	86.81	250/288 nt	Musmus IGHJ4*01 F	234	92.59	50/54 nt	Musmus IGHD4-1*01 F	3	8	8	12	8.8.12	[25.17.38.11]	CARGNWDPYAMDYW	in-frame	-				gggaacctggcaattagggggttttatggccccggttctccccggaaggcccccccgggtaagttccgggggactttttttgaaggcgacgggactggccgggggataccatccgttgccccgggggttcaataatttaattttgaaatcccaaaacagacgtaaagggtcttttcttttaaggtgaaaccttaaactgccgtacgtataggctgcgcaactgttggaaaggcgatcggtggcggcctctttgctattacgccagctgcgaaagggggatgtgctgcaaggcgattaagttgggtaacgccagggttttcccagtcacgacgttgtaaaacgacggccagtgaattgtaatacgactcactatagggcgaattgaatttagcggccgcg…	0	0	1354	3 (complrev_noindelsearch)
	31	BM48-31.fa	productive	Musmus IGHV1-53*01 F	1102	87.15	251/288 nt	Musmus IGHJ4*01 F	234	92.59	50/54 nt	Musmus IGHD4-1*01 F	3	8	8	12	8.8.12	[25.17.38.11]	CARGNWDPYAMDYW	in-frame	-				ttcccgggatttttttgaaggaaacggcatggccaggggataccttcgtggcccgggggtcaaaaattcattcggaattccacaacagacgtaacggctttctctttaaaggttaaacctaaactgccgtaggataggctgcgcaactgtgggaagggcgatcgggcgggcttttcgctattacgccagctgcgaaagggggatgtgctgcaaggcgattaagttgggtaacgccagggtttttcccagtcacgacgttgtaaaacgacggccagtgaattgtaatacgactcactatagggcgaattgaatttagcggccgcgaattcgcccttaggcctggggcttcagtgaagctgtcctgcaaggcttctggctacaccttcaccagctactgga…	0	0	1278	3 (complrev_noindelsearch)
	32	BM48-32.fa	productive	Musmus IGHV1-53*01 F	1102	87.15	251/288 nt	Musmus IGHJ4*01 F	234	92.59	50/54 nt	Musmus IGHD4-1*01 F	3	8	8	12	8.8.12	[25.17.38.11]	CARGNWDPYAMDYW	in-frame	-				ttgggggtttaacggccccgttttttccccgataggccccccgggaaatttcccggggcctttttttgacggaaactcgtcctggccaggggatcccctccgtggccccgggggtcaaaaaatcaatctgaaatccaaaaacagacgataagggttttttttttaaaggtgtaaaccttaaactgccgtacgtataggctgcgcaactgttgggaagggcgatcgtgcgggcctcttcgctattacgccagctggcgaaagggggatgtgctgcaaggcgattaagttgggtaacgccagggttttcccagtcacgacgttgtaaaacgacggccagtgaattgtaatacgactcactatagggcgaattgaatttagcggccgcgaattcgcccttag…	0	0	1338	3 (complrev_noindelsearch)
	33	BM48-33.fa	productive	Musmus IGHV1-53*01 F	1093	86.81	250/288 nt	Musmus IGHJ4*01 F	234	92.59	50/54 nt	Musmus IGHD4-1*01 F	3	8	8	12	8.8.12	[25.17.38.11]	CARGNWDPYAMDYW	in-frame	-				gggaacctggcaattagggggttttatggccccggttctccccggaaggcccccccgggtaagttccgggggactttttttgaaggcgacgggactggccgggggataccatccgttgccccgggggttcaataatttaattttgaaatcccaaaacagacgtaaagggtcttttcttttaaggtgaaaccttaaactgccgtacgtataggctgcgcaactgttggaaaggcgatcggtggcggcctctttgctattacgccagctgcgaaagggggatgtgctgcaaggcgattaagttgggtaacgccagggttttcccagtcacgacgttgtaaaacgacggccagtgaattgtaatacgactcactatagggcgaattgaatttagcggccgcg…	0	0	1354	3 (complrev_noindelsearch)
	34	BM48-34.fa	productive	Musmus IGHV1-53*01 F	1102	87.15	251/288 nt	Musmus IGHJ4*01 F	234	92.59	50/54 nt	Musmus IGHD4-1*01 F	3	8	8	12	8.8.12	[25.17.38.11]	CARGNWDPYAMDYW	in-frame	+				gggaaactcgaataccctcactaaagggactagtcctgcaggtttaaacgaattcgcccttaggcctggggcttcagtgaagctgtcctgcaaggcttctggctacaccttcaccagctactggatgcactgggtgaagcagaggcctggacaaggccttgagtggattggaaatattaatcctagcaatggttttactaactacaatgagaagttcaagaacaaggccacactgactgtagacaaatcctccagcacagcctacatgcagctcagcagcctgacatctgaggactctgcggtctattattgtgcaagaggtaactgggacccttatgctatggactactggggtcaaggaacctcagtcaccgtctcctcaggtaagaatggcctctc…	0	0	1253	1 (noindelsearch)
	35	BM48-35.fa	productive	Musmus IGHV1-53*01 F	1102	87.15	251/288 nt	Musmus IGHJ4*01 F	234	92.59	50/54 nt	Musmus IGHD4-1*01 F	3	8	8	12	8.8.12	[25.17.38.11]	CARGNWDPYAMDYW	in-frame	+				gggaaactagaataccctcactaaagggactagtcctgcaggtttaaacgaattcgcccttaggcctggggcttcagtgaagctgtcctgcaaggcttctggctacaccttcaccagctactggatgcactgggtgaagcagaggcctggacaaggccttgagtggattggaaatattaatcctagcaatggttttactaactacaatgagaagttcaagaacaaggccacactgactgtagacaaatcctccagcacagcctacatgcagctcagcagcctgacatctgaggactctgcggtctattattgtgcaagaggtaactgggacccttatgctatggactactggggtcaaggaacctcagtcaccgtctcctcaggtaagaatggcctctc…	0	0	1267	1 (noindelsearch)
	36	BM48-36.fa	productive	Musmus IGHV1-53*01 F	1102	87.15	251/288 nt	Musmus IGHJ4*01 F	234	92.59	50/54 nt	Musmus IGHD4-1*01 F	3	8	8	12	8.8.12	[25.17.38.11]	CARGNWDPYAMDYW	in-frame	-				cccaaacgggggaaaagggcttttttttaaaggggtaaaccttaactgccgtacgatagggtgggcaactgttggaagggcgatcggggcggggctcttcgctattacgccagctgcgaaagggggatgtgctgcaaggcgattaagttgggtaacgccagggttttcccagtcacgacgttgtaaaacgacggccagtgaattgtaatacgactcactatagggcgaattgaatttagcggccgcgaattcgcccttaggcctggggcttcagtgaagctgtcctgcaaggcttctggctacaccttcaccagctactggatgcactgggtgaagcagaggcctggacaaggccttgagtggattggaaatattaatcctagcaatggttttactaac…	0	0	1200	3 (complrev_noindelsearch)
	37	BM48-37.fa	productive	Musmus IGHV1-53*01 F	1111	87.50	252/288 nt	Musmus IGHJ4*01 F	234	92.59	50/54 nt	Musmus IGHD4-1*01 F	3	8	8	12	8.8.12	[25.17.38.11]	CARGNWDPYAMDYW	in-frame	-				cctgggtgtccaaaaaaatttacctgacaacccccataacaggcctatacgggctctctttttttaggggataaccttaaacgtgcctaaggattaggctgggacaatgttggaagggcgatcgtgcgggcttcttcgctattacgccagctggcgaaagggggatgtgctgcaaggcgattaagttgggtaacgccagggttttcccagtcacgacgttgtaaaacgacggccagtgaattgtaatacgactcactatagggcgaattgaatttagcggccgcgaattcgcccttaagcctggggcttcagtgaagctgtcctgcaaggcttctggctacaccttcaccagctactggatgcactgggtgaagcagaggcctggacaaggccttgagt…	0	0	1241	3 (complrev_noindelsearch)
	38	BM48-38.fa	productive	Musmus IGHV1-53*01 F	1093	86.81	250/288 nt	Musmus IGHJ4*01 F	234	92.59	50/54 nt	Musmus IGHD4-1*01 F	3	8	8	12	8.8.12	[25.17.38.11]	CARGNWDPYAMDYW	in-frame	-				tcttaagggggaaaccttaaacggcggaaggtaagggcgggcaacttttggaagggcgatcggtgggggccttttcgctattacgccagctgcgaaagggggatgtgctgcaaggggattaagttgggtaacgccagggttttcccagtcacgacgttgtaaaacgacggccagtgaattgtaatacgactcactatagggcgaattgaatttagcggccgcgaattcgcccttaggcctggggcttcagtgaagctgtcctgcaaggcttctggctacaccttcaccagctactggatgcactgggtgaagcagaggcctggacaaggccttgagtggattggaaatattaatcctagcaatggttttactaactacaatgagaagttcaagaacaag…	0	0	1179	3 (complrev_noindelsearch)
	39	BM48-39.fa	productive	Musmus IGHV1-53*01 F	1111	87.50	252/288 nt	Musmus IGHJ4*01 F	234	92.59	50/54 nt	Musmus IGHD4-1*01 F	3	8	8	12	8.8.12	[25.17.38.11]	CARGNWDPYAMDYW	in-frame	-				actgccgtacgttaaggctgggcaactgttgggaagggcgatcggggggggctcttcgctattacgccagctggcgaaagggggatgtgctgcaaggcgattaagttgggtaacgccagggttttcccagtcacgacgttgtaaaacgacggccagtgaattgtaatacgactcactatagggcgaattgaatttagcggccgcgaattcgcccttaagcctggggcttcagtgaagctgtcctgcaaggcttctggctacaccttcaccagctactggatgcactgggtgaagcagaggcctggacaaggccttgagtggattggaaatattaatcctagcaatggttttactaactacaatgagaagttcaagaacaaggccacactgactgtagac…	0	0	1161	3 (complrev_noindelsearch)
	40	BM48-40.fa	productive	Musmus IGHV1-53*01 F	1093	86.81	250/288 nt	Musmus IGHJ4*01 F	234	92.59	50/54 nt	Musmus IGHD4-1*01 F	3	8	8	12	8.8.12	[25.17.38.11]	CARGNWDPYAMDYW	in-frame	-				tagttccccgggggttccaaaatttcattgtaaaccccaaaacgaagaaaaggctctttttttttaggggaaaccttaacccccgaacgttaggttgggcaattgttggaagggggaacggtgcgggcttcttttgctattacgccagcggcgaaaggggatgtgtgcaagcgattaagttgggtaacgccagggttttccagtcacgacgtgtaaaacgacggccagtgaattgtaatacgactcactatagggcgaattgaatttagcggccgcgaattcgcccttaggcctggggcttcagtgaagctgtcctgcaaggcttctggctacaccttcaccagctacttgatgcactgggtgaagcagaggcctggacaaggccttgagtggattgga…	0	0	1232	3 (complrev_noindelsearch)
	41	BM48-41.fa	productive	Musmus IGHV1-53*01 F	1093	86.81	250/288 nt	Musmus IGHJ4*01 F	234	92.59	50/54 nt	Musmus IGHD4-1*01 F	3	8	8	12	8.8.12	[25.17.38.11]	CARGNWDPYAMDYW	in-frame	-				ccaggccaggggaaccccttcgtgggcccgggggggcaaaaaatccattcggacatccaaaaacgaggaaaacggtttttcttttaaagggtaaaccttaaaccgccgtacgttaaggctgggcaactgttgggaagggcgatcgtggggggctttttcgttattacgccagctggcgaaagggggatgtgctgcaaggcgattaagttgggtaacgccagggttttcccagtcacgacgttgtaaaacgacggccagtgaattgtaatacgactcactatagggcgaattgaatttagcggccgcgaattcgcccttaggcctgggacttcagtgaagctgtcctgcaaggcttctggctacaccttcaccagctactggatgcactgggtgaagcag…	0	0	1263	3 (complrev_noindelsearch)
	42	BM48-42.fa	productive	Musmus IGHV1-53*01 F	1102	87.15	251/288 nt	Musmus IGHJ4*01 F	234	92.59	50/54 nt	Musmus IGHD4-1*01 F	3	8	8	12	8.8.12	[25.17.38.11]	CAGGNWDPYAMDYW	in-frame	-				agctgcgcaaattttgggaagggcgatcggtgggggccttttcgctattacgccagctgcgaaagggggatgggctgcaaggcgattaagttgggtaacgccagggttttcccagtcacgacgttgtaaaacgacggccagtgaattgtaatacgactcactatagggcgaattgaatttagcggccgcgaattcgcccttaggcctggggcttcagtgaagctgtcctgcaaggcttctggctacaccttcaccagctactggatgcactgggtgaagcagaggcctggacaaggccttgagtggattggaaatattaatcctagcaatggttttactaactacaatgagaagttcaagaacaaggccacactgactgtagacaaatcctccagcaca…	0	0	1145	3 (complrev_noindelsearch)
	43	BM48-43.fa	unproductive (see comment)	Musmus IGHV1-53*01 F	1183	90.28	260/288 nt	Musmus IGHJ4*01 F	234	92.59	50/54 nt	Musmus IGHD4-1*01 F	3	8	8	12	8.8.12	[25.17.38.11]	CARGNWDPYAMDYW	in-frame	-	rearranged sequence, stop codons			acgccctcttttttaatgcgtaaaaccttaaacccgttcacgtttgcccgccaacctttggaaagcgcatcggtcgcggctctttcctcttatccaccggcgacagggggatctcctgcaaggcgcttaagctgggtaacgccagggtttttccagtcacgacgttgtaaaacgacggccagtgaatgttaatccgactcactatagggcgaattgaatttagcggccgcgaattcgcccttgcctgggacttcagtgaagctgtcctgcaaggcttctggctacaccttcaccagctactggatgcactgggtgaagcagaggcctggacaaggccttgagtggattggaaatattaatcctagcaatggttttactaactacaatgagaagttcaag…	0	0	1190	3 (complrev_noindelsearch)
	44	BM48-44.fa	unproductive (see comment)	Musmus IGHV1-53*01 F	1138	88.54	255/288 nt	Musmus IGHJ4*01 F	225	90.74	49/54 nt	Musmus IGHD4-1*01 F	3	8	8	12	8.8.12	[25.17.38.11]	CARGNWDPYDMDYW	in-frame	-	rearranged sequence, stop codons			ggaactttttggaaggagacggtactggccaggggatccccttccgtggccccgggggttcaataattcacttggtaatccacaaaccgacgaaacggctctctttttaaaggtgtaaaccttaaactgccgtacgtataggctgggcaactgttgggaagggcgatcggtgcgggcctcttcgctattacgccagctggcgaaagggggatgtgctgcaaggcgattaagttgggtaacgccagggttttcccagtcacgacgttgtaaaacgacggccagtgaattgtaatacgactcactatagggcgaattgaatttagcggccgcgaattcgcccttagcctgggacttcagtgaagctgtcctgcaaggcttctggctacaccttcaccagct…	0	0	1287	3 (complrev_noindelsearch)
	45	BM48-45.fa	productive	Musmus IGHV1-53*01 F	1102	87.15	251/288 nt	Musmus IGHJ4*01 F	234	92.59	50/54 nt	Musmus IGHD4-1*01 F	3	8	8	12	8.8.12	[25.17.38.11]	CARGNWDPYAMDYW	in-frame	-				ttccccatagccccccgggtaagttcccggggcttttttgcccggaacggccctggcccagggaacaccttcgcggccccggcggtcaaaaattcatcctgaaatccaaacagaggataaggctctttttttaaggggaaacctaaactgccgtacgtatagctgggcaactgttggaagggcgatcgtgggggcctttcgctattacgccagctggcgaaagggggatgtgctgcaaggcgattaagttgggtaacgccagggttttcccagtcacgacgttgtaaaacgacggccagtgaattgtaatacgactcactatagggcgaattgaatttagcggccgcgaattcgcccttaggcctggggcttcagtgaagctgtcctgcaaggcttctg…	0	0	1302	3 (complrev_noindelsearch)
	46	BM48-46.fa	productive	Musmus IGHV1-53*01 F	1093	86.81	250/288 nt	Musmus IGHJ4*01 F	234	92.59	50/54 nt	Musmus IGHD4-1*01 F	3	8	8	12	8.8.12	[25.17.38.11]	CARGNWDPYAMDYW	in-frame	-				atgcggcaacccttaaactcccgtccgtaatgggctggcatcttttggacagggcgatccgtggggccctctcgcttttcgccagctggcgaaagggggatgggctgcaaggcgattaagttgggtaacgccagggttttcccagtcacgacgttgtaaaacgacggccagtgaattgtaatacgactcactatagggcgaattgaatttagcggccgcgaattcgcccttaggcctgggacttcagtgaagctgtcctgcaaggcttctggctacaccttcaccagctactggatgcactgggtgaagcagaggcctggacaaggccttgagtggattggaaatattaatcctagcaatggttttactaactacaatgagaagttcaagaacaaggcc…	0	0	1174	3 (complrev_noindelsearch)
	47	BM48-47.fa	productive	Musmus IGHV1-53*01 F	1084	86.46	249/288 nt	Musmus IGHJ4*01 F	234	92.59	50/54 nt	Musmus IGHD4-1*01 F	3	8	8	12	8.8.12	[25.17.38.11]	CARGNWDPYAMDYW	in-frame	-				tttttcccaaaagggagcggccactctgccaatagggggtaattcgcgcccttttcttccctgttggcccacccggtaaattttgggggactttttttgaggcggaactgtcatggcccaggggaatcctttcgggggcccgggcgttcaaataattacttggtaatcccaaaacgacgaaaagggtcttctttttttagggtaaaacttaaactgccgtaggttagggtgcgcaactgttggaagggcgatcgtgcgggccttttcggctattacgccagctggcgaaagggggatgtgctgcaaggcgattaagttgggtaacgccagggttttcccagtcacgacgttgtaaaacgacggccagtgaattgtaatacgactcactatagggcgaat…	0	0	1371	3 (complrev_noindelsearch)
	48	BM48-48.fa	productive	Musmus IGHV1-53*01 F	1102	87.15	251/288 nt	Musmus IGHJ4*01 F	234	92.59	50/54 nt	Musmus IGHD4-1*01 F	3	8	8	12	8.8.12	[25.17.38.11]	CARGNWDPYAMDYW	in-frame	-				gcgggggggaaagcccttttccccgaaaaagggaacggcaatcggcaattggggtttttaggccagttttttccggattgccccccgggaaagttccggggactttttcgtaagcaaagggcctggccaggggatcccatccgtgggcccggggttcaataattcatctggaaatccacaacagaggataacggctttcttttatagggtaaaccttaaactgccgtacgtttaggctgcgcaactgttgggaagggcgatcgggggggctcttcgctattacgccagctgcgaaagggggatgtgctgcaaggcgattaagttgggtaacgccagggttttcccagtcacgacgttgtaaaacgacggccagtgaattgtaatacgactcactatagg…	0	0	1378	3 (complrev_noindelsearch)
	49	BM48-49.fa	productive	Musmus IGHV1-53*01 F	1093	86.81	250/288 nt	Musmus IGHJ4*01 F	234	92.59	50/54 nt	Musmus IGHD4-1*01 F	3	8	8	12	8.8.12	[25.17.38.11]	CARGNWDPYAMDYW	in-frame	-				tccccttatactccccccggtaaattcagggggattttttttaaggcaaacgtcactgccccggggaaacccctcttgccccgggggttcaaaaattcactcgtaaatccacaaacggaggaaaacggctttctctttaaaggtgaaaccttaaatcgccgtacgtataggcgcgcaactgttggaaaggcgatcgtggcggcctctttgctattacgccagctgcgaaagggggatgtgctgcaaggcgattaagttgggtaacgccagggttttcccagtcacgacgttgtaaaacgacggccagtgaattgtaatacgactcactatagggcgaattgaatttagcggccgcgaattcgcccttaggcctgggacttcagtgaagctgtcctgcaa…	0	0	1311	3 (complrev_noindelsearch)
	50	BM48-50.fa	productive	Musmus IGHV1-53*01 F	1084	86.46	249/288 nt	Musmus IGHJ4*01 F	234	92.59	50/54 nt	Musmus IGHD4-1*01 F	3	8	8	12	8.8.12	[25.17.38.11]	CERGNWDPYAMDYW	in-frame	-				taaactgccgtaggttaggctgggcaactgttgggaagggcgatcggtgcgggcttttcgctattacgccagctggcgaaagggggatgtgctgcaaggcgattaagttgggtaacgccagggttttcccagtcacgacgttgtaaaacgacggccagtgaattgtaatacgactcactatagggcgaattgaatttagcggccgcgaattcgcccttaggcctgggacttcagtgaagctgtcctgcaaggcttctggatacaccttcaccagctactggatgcactgggtgaagcagaggcctggacaaggccttgagtggattggaaatattaatcctagcaatggttttactaactacaatgagaagttcaagaacaaggccacactgactgtag…	0	0	1164	3 (complrev_noindelsearch)

## Sheet: 5B S9B S9C BM 48 2
	Sequence number	Sequence ID	V-DOMAIN Functionality	V-GENE and allele	V-REGION score	V-REGION identity %	V-REGION identity nt	J-GENE and allele	J-REGION score	J-REGION identity %	J-REGION identity nt	D-GENE and allele	D-REGION reading frame	CDR1-IMGT length	CDR2-IMGT length	CDR3-IMGT length	CDR-IMGT lengths	FR-IMGT lengths	AA JUNCTION	JUNCTION frame	Orientation	V-DOMAIN Functionality comment	V-REGION potential ins/del	J-GENE and allele comment	Sequence	5prime trimmed-n nb	3prime trimmed-n nb	Analysed sequence length	Sequence analysis category
Figure 5B, Supplemental Figure 9B,9C	1	BM48-51.fa	productive	Musmus IGHV1-53*01 F	1111	87.50	252/288 nt	Musmus IGHJ4*01 F	234	92.59	50/54 nt	Musmus IGHD4-1*01 F	3	8	8	12	8.8.12	[25.17.38.11]	CARGNWDPYAMDYW	in-frame	-				ccttttttataggggtaaaccttaaactgccggacgtataggctgggcaactgttgggaagggcgatcggtgcgggctctttcgctattacgccagctggcgaaagggggatgtgctgcaaggcgattaagttgggtaacgccagggttttcccagtcacgacgttgtaaaacgacggccagtgaattgtaatacgactcactatagggcgaattgaatttagcggccgcgaattcgcccttaagcctggggcttcagtgaagctgtcctgcaaggcttctggctacaccttcaccagctactggatgcactgggtgaagcagaggcctggacaaggccttgagtggattggaaatattaatcctagcaatggttttactaactacaatgagaagttca…	0	0	1188	3 (complrev_noindelsearch)
	2	BM48-52.fa	productive	Musmus IGHV1-36*01 F	1138	88.54	255/288 nt	Musmus IGHJ4*01 F	243	94.44	51/54 nt	Musmus IGHD2-4*01 F	3	8	8	11	8.8.11	[25.17.38.11]	CARYDYDDAMDYW	in-frame	-				attacgcctagctgcgtaaagggggatttgctctaaggcgattaagttgggtaacgccagggttttcccagtcaagacgttgtaaaacgacggccagtgaattgtaatacgactcactatagggcgaattgaatttagcggccgcgaattcgcccttaggcctggggcttcagtgaagatatcctgtaaggcttctggattcacattcactgactactacatgcactgggtgaagcagagccatggaaagagccttgagtggattggacttgtttatccttacaatggtggtactagctacaaccagaagttcaagggcaaggccacattgactgtagacacatcctccagcacagcctacatggagctaaacagcctgacttctgaggactctgcggt…	0	0	1085	3 (complrev_noindelsearch)
	3	BM48-53.fa	productive	Musmus IGHV1-26*01 F	1156	89.24	257/288 nt	Musmus IGHJ4*01 F	252	96.30	52/54 nt	Musmus IGHD2-3*01 F	3	8	8	13	8.8.13	[25.17.38.11]	CARWNDGYFYAMDYW	in-frame	-				aaccctcactaaagggactagtcctgcaggtttaaacgaattcgcccttaggcctggggcttcagtgaagatatcctgtaaggcttctggatacacgttcactgactactacatgaactgggtgaagcagagccatggaaagagccttgagtggattggagatattaatcctaacaatggtggtactagctacaaccagaagttcaagggcaaggccacattgactgtagacaagtcctccagcacagcctacatggagctccgcagcctgacatctgaggactctgcagtctattactgtgcaagatggaatgatggttacttctatgctatggactactggggtcaaggaacctcagtcaccgtctcctcaggtaagaatggcctctccaggtcttt…	0	0	1170	3 (complrev_noindelsearch)
	4	BM48-54.fa	unproductive (see comment)	Musmus IGHV5-2*01 F (see comment)	877	78.47	226/288 nt	Musmus IGHJ4*01 F	270	100.00	54/54 nt	Musmus IGHD2-4*01 F	3	8	8	X	8.8.X	[25.17.38.11]	CARQTRITTTP#YYYAMDYW	out-of-frame	-	rearranged sequence, stop codons	low V-REGION identity (78.47%)		acgggctcgtgaattgctaatccgactccactatagggcgaattgaatttagcggccgcgaaattcgcccttgtggagtccgggggaggcttagtgcagcctggagagtccctgaaactctcctgtgaatccaatgaatacgaattcccttccccatgacatgtcttgggtccgcaagactccggagaagaggctggagttggtcgcagccattaatagtgatggtggtagcacctactatccagacaccatggagagacgattcatcatctccagagacaataccaagaagaccctgtacctgcaaatgagcagtctgaggtctgaggacacagccttgtattactgtgcaagacagacccggattacgacgacgcccggtattactatgctatggac…	0	0	1046	3 (complrev_noindelsearch)
	5	BM48-55.fa	productive	Musmus IGHV1-56*01 F	1129	88.19	254/288 nt	Musmus IGHJ4*01 F	189	83.33	45/54 nt	Musmus IGHD1-1*01 F	3	8	8	13	8.8.13	[25.17.38.11]	CARSIDYYGSEMDYW	in-frame	-				aaccgccgtacgcttaggctgcgcaaccgttgggaagggcgaatcggtgcgggcctcttgggtattacgccagctggcgaaagggggatgtgctgcaaggcgattaagttgggtaacgccagggttttcccagtcacgacgttgtaaaacgacggccagtgaattgtaatacgactcactatagggcgaattgaatttagcggccgcgaattcgcccttaggcctggggcttcagtgaagatatcctgcaaggctcctggctataccttcaccagccactggatgcagtgggtaagacagaggcctggacagggccttgagtggattggagagatttttcctggaagtggtagtacttattataatgagaagttcaagggcaaggccacactgactgta…	0	0	1156	3 (complrev_noindelsearch)
	6	BM48-56.fa	unproductive	Musmus IGHV1-55*01 F	1138	88.54	255/288 nt	Musmus IGHJ4*01 F	270	100.00	54/54 nt	Musmus IGHD2-1*01 F	2	8	8	X	8.8.X	[25.17.38.11]	CAPYGKG#YYYAMDYW	out-of-frame	-				aaaccctaaatcgccgtacgtataggctgggcaactgttgggaagggcgatcggtgcgggcctcttcggtattacgccagctggcgaaagggggatgtgctgcaaggcgattaagttgggtaacgccagggttttcccagtcacgacgttgtaaaacgacggccagtgaattgtaatacgactcactatagggcgaattgaatttagcggccgcgaattcgcccttaggcctggggcttcagtgaagatgtcctgcaaggcttctggctacaccttcaccagctactggataacctgggtgaagcagaggcctggacaaggccttgagtggattggagatatttatcctggtagtggtagtactaactacaatgagaagttcaagagcaaggccacact…	0	0	1162	3 (complrev_noindelsearch)
	7	BM48-57.fa	productive	Musmus IGHV1-74*01 F	1129	88.19	254/288 nt	Musmus IGHJ4*01 F	243	94.44	51/54 nt	Musmus IGHD1-1*01 F	3	8	8	15	8.8.15	[25.17.38.11]	CAISDYYGSSYDAMDYW	in-frame	-				cgccagctggcgaaagggggatgtgctgcaaggcgattaagttgggtaacgccagggttttcccagtcacgacgttgtaaaacgacggccagtgaattgtaatacgactcactatagggcgaattgaatttagcggccgcgaattcgcccttaggcctggggcttcagtgaaggtgtcctgcaaggcttctggctacaccttcaccagctactggatgcactgggtgaagcagaggcctggccaaggccttgagtggattggaaggattcatccttctgatagtgatactaactacaatcaaaagttcaagggcaaggccacattgactgtagacaaatcctccagcacggcctacatgcagctcagcagcctgacatctgaggactctgcggtctatt…	0	0	1093	3 (complrev_noindelsearch)
	8	BM48-58.fa	productive	Musmus IGHV1-26*01 F	1102	87.15	251/288 nt	Musmus IGHJ4*01 F	270	100.00	54/54 nt	Musmus IGHD1-1*01 F	3	8	8	14	8.8.14	[25.17.38.11]	CARIHYGRDYYAMDYW	in-frame	-				ccgattttgtgttggggtttgggttttttggggggggaatacccctttttcccgaaaaggaaccggcaatggccatttggggtattttggccagtttttccccggattgcccaccgggaaagttccggggatttttttgacgggaaatggactggccaggggatcccctccgtggccccggcgttcaataattcatttgaaatccccaaacgacgataacggcttctcttttataggtgtaaaccttaaactgccgtacgtataggctgcgcaacttttggaagggcgatcggtgcgggcctcttcgctattacgccagctggcgaaagggggatgtgctgcaaggcgattaagttgggtaacgccagggttttcccagtcacgacgttgtaaaacgac…	0	0	1417	3 (complrev_noindelsearch)
	9	BM48-59.fa	productive	Musmus IGHV1-18*01 F	1156	89.24	257/288 nt	Musmus IGHJ4*01 F	252	96.30	52/54 nt	Musmus IGHD4-1*01 F	3	8	8	11	8.8.11	[25.17.38.11]	CARWDGYDAMDYW	in-frame	-				ggaagctcgaataccctcactaaagggactagtcctgcaggtttaaacgaattcgcccttaggcctggggcttcagtgaagataccctgcaaggcttctggatacacattcactgactacaacatggactgggtgaagcagagccatggaaagagccttgagtggattggagatattaatcctaacaatggtggtactatctacaaccagaagttcaagggcaaggccacattgactgtagacaagtcctccagcacagcctacatggagctccgcagcctgacatctgaggacactgcagtctattactgtgcaagatgggacggttacgatgctatggactactggggtcaaggaacctcagtcaccgtctcctcaggtaagaatggcctctccagg…	0	0	1386	3 (complrev_noindelsearch)
	10	BM48-60.fa	productive	Musmus IGHV1-69*02 F	1138	88.54	255/288 nt	Musmus IGHJ4*01 F	182	85.71	42/49 nt	Musmus IGHD2-13*01 F	3	8	8	7	8.8.7	[25.17.38.11]	CARGDWDYW	in-frame	-				ggggaagctcagaattaccctgcactaaagggactagggcctgcaggtttaaacgaattcgcccttaggcctggggcttcagtgaagctgtcctgcaaggcttctggctacaccttcaccagctactggatgcactgggtgaagcagaggcctggacaaggccttgagtggatcggagagattgatccttctgatagttatactaactacaatcaaaagttcaagggcaaggccacattgactgtagacaaatcctccagcacagcctacatgcagctcagcagcctgacatctgaggactctgcggtctattactgtgcaagaggggactgggactactggggtcaaggaacctcagtcaccgtctcctcaggtaagaatggcctctccaggtcttta…	0	0	1347	3 (complrev_noindelsearch)
	11	BM48-61.fa	unproductive	Musmus IGHV1-74*01 F	1138	88.54	255/288 nt	Musmus IGHJ4*01 F	216	88.89	48/54 nt	Musmus IGHD2-3*01 F	3	8	8	X	8.8.X	[25.17.38.11]	CAMMVTTR#AMDYW	out-of-frame	-				tcactaagggactagtcctgcaggtttaaacgaattcgcccttaggcctggggcttcagtgaaggtgtcctgcaaggcttctggctacaccttcaccagctactggatgcactgggtgaagcagaggcctggccaaggccttgagtggattggaaggattcatccttctgatagtgatactaactacaatcaaaagttcaagggcaaggccacattgactgtagacaaatcctccagcacagcctacatgcagctcagcagcctgacatctgaggactctgcggtctattactgtgcaatgatggttactacgagggggctatggactactggggtcaaggaacctcagtcaccgtctcctcaggtaagaatggcctctccaggtctttatttttaacc…	0	0	1176	3 (complrev_noindelsearch)
	12	BM48-62.fa	unproductive	Musmus IGHV1-74*01 F	1138	88.54	255/288 nt	Musmus IGHJ4*01 F	216	88.89	48/54 nt	Musmus IGHD2-3*01 F	3	8	8	X	8.8.X	[25.17.38.11]	CAMMVTTR#AMDYW	out-of-frame	-				tcactaagggactagtcctgcaggtttaaacgaattcgcccttaggcctggggcttcagtgaaggtgtcctgcaaggcttctggctacaccttcaccagctactggatgcactgggtgaagcagaggcctggccaaggccttgagtggattggaaggattcatccttctgatagtgatactaactacaatcaaaagttcaagggcaaggccacattgactgtagacaaatcctccagcacagcctacatgcagctcagcagcctgacatctgaggactctgcggtctattactgtgcaatgatggttactacgagggggctatggactactggggtcaaggaacctcagtcaccgtctcctcaggtaagaatggcctctccaggtctttatttttaacc…	0	0	1176	3 (complrev_noindelsearch)
	13	BM48-63.fa	unproductive (see comment)	Musmus IGHV1-5*01 F	1165	89.58	258/288 nt	Musmus IGHJ4*01 F	207	87.04	47/54 nt	Musmus IGHD1-1*01 F	2	8	8	17	8.8.17	[25.17.38.11]	CTRSLLR**LRRLGAMDYW	in-frame	-	rearranged sequence, stop codons			accctcactaaagggactagtcctgcaggtttaaacgaattcgcccttaggcctggggcttcagtgaagatgtcctgcaagacttctggctacacatttaccagctactggatgcactgggtaaaacagaggcctggacagggtctggaatggataggggctatttatcctggaaatagtgatactagctacaaccagaagttcaagggcaaggccaaactgactgcagtcacatccgccagcactgcctacatggagctcagcagcctgacaaatgaggactctgcggtctattactgtacaagatctttactacggtagtagctacggcgactaggtgctatggactactggggtcaaggaacctcagtcaccgtctcctcaggtaagaatggcctc…	0	0	1173	3 (complrev_noindelsearch)
	14	BM48-64.fa	unproductive (see comment)	Musmus IGHV1-5*01 F	1165	89.58	258/288 nt	Musmus IGHJ4*01 F	207	87.04	47/54 nt	Musmus IGHD1-1*01 F	2	8	8	17	8.8.17	[25.17.38.11]	CTRSLLR**LRRLGAMDYW	in-frame	-	rearranged sequence, stop codons			accctcactaaagggactagtcctgcaggtttaaacgaattcgcccttaggcctggggcttcagtgaagatgtcctgcaagacttctggctacacatttaccagctactggatgcactgggtaaaacagaggcctggacagggtctggaatggataggggctatttatcctggaaatagtgatactagctacaaccagaagttcaagggcaaggccaaactgactgcagtcacatccgccagcactgcctacatggagctcagcagcctgacaaatgaggactctgcggtctattactgtacaagatctttactacggtagtagctacggcgactaggtgctatggactactggggtcaaggaacctcagtcaccgtctcctcaggtaagaatggcctc…	0	0	1173	3 (complrev_noindelsearch)
	15	BM48-65.fa	unproductive (see comment)	Musmus IGHV1-5*01 F	1165	89.58	258/288 nt	Musmus IGHJ4*01 F	207	87.04	47/54 nt	Musmus IGHD1-1*01 F	2	8	8	17	8.8.17	[25.17.38.11]	CTRSLLR**LRRLGAMDYW	in-frame	-	rearranged sequence, stop codons			accctcactaaagggactagtcctgcaggtttaaacgaattcgcccttaggcctggggcttcagtgaagatgtcctgcaagacttctggctacacatttaccagctactggatgcactgggtaaaacagaggcctggacagggtctggaatggataggggctatttatcctggaaatagtgatactagctacaaccagaagttcaagggcaaggccaaactgactgcagtcacatccgccagcactgcctacatggagctcagcagcctgacaaatgaggactctgcggtctattactgtacaagatctttactacggtagtagctacggcgactaggtgctatggactactggggtcaaggaacctcagtcaccgtctcctcaggtaagaatggcctc…	0	0	1173	3 (complrev_noindelsearch)
	16	BM48-66.fa	productive	Musmus IGHV1-72*01 F	1138	88.54	255/288 nt	Musmus IGHJ4*01 F	234	92.59	50/54 nt	Musmus IGHD1-1*01 F	3	8	8	16	8.8.16	[25.17.38.11]	CARSLYYYGSSYDAMDYW	in-frame	-				ataccctcactaaagggactagtcctgcaggtttaaacgaattcgcccttaggcctggggcttcagtgaagctgtcctgcaaggcttctggctacaccttcaccagctactggatgcactgggtgaagcagaggcctggacgaggccttgagtggattggaaggattgatcctaatagtggtggtactaagtacaatgagaagttcaagagcaaggccacactgactgtagacaaaccctccagcacagcctacatgcagctcagcagcctgacatctgaggactctgcggtctattattgtgcaagaagcctttattactacggtagtagctacgatgctatggactactggggtcaaggaacctcagtcaccgtctcctcacgtaagaatggcctct…	0	0	1180	3 (complrev_noindelsearch)
	17	BM48-67.fa	productive	Musmus IGHV1-72*01 F	1138	88.54	255/288 nt	Musmus IGHJ4*01 F	243	94.44	51/54 nt	Musmus IGHD1-1*01 F	3	8	8	16	8.8.16	[25.17.38.11]	CARSLYYYGSSYDAMDYW	in-frame	-				ataccctcactaaagggactagtcctgcaggtttaaacgaattcgcccttaggcctggggcttcagtgaagctgtcctgcaaggcttctggctacaccttcaccagctactggatgcactgggtgaagcagaggcctggacgaggccttgagtggattggaaggattgatcctaatagtggtggtactaagtacaatgagaagttcaagagcaaggccacactgactgtagacaaaccctccagcacagcctacatgcagctcagcagcctgacatctgaggactctgcggtctattattgtgcaagaagcctttattactacggtagtagctacgatgctatggactactggggtcaaggaacctcagtcaccgtctcctcaggtaagaatggcctct…	0	0	1180	3 (complrev_noindelsearch)
	18	BM48-68.fa	productive	Musmus IGHV1-34*01 F	1129	88.19	254/288 nt	Musmus IGHJ4*01 F	234	92.59	50/54 nt	Musmus IGHD2-13*01 F	1	8	8	12	8.8.12	[25.17.38.11]	CAREGTVPYAMDYW	in-frame	-				gtccactgaattgtaatacgactccctatagggcgaattgaatttagcggccgcgaattcgcccttaggcctggggcttcagtgaagatgtcctgcaaggtttctggctacacattcactgactactacatgcactgggtgaagcagagccatggaaagagccttgagtggattggatatatttatcctaacaatggtggtaatggctacaaccagaagttcaagggcaaggccacattgactgtagacaagtcctccagcacagcctacatggagctccgcagcctgacatctgaggactctgcagtctattactgtgcaagagaggggactgtcccctatgctatggactactggggtcaaggaacctcagtcaccgtctcctcaggtaagaatggc…	0	0	1001	3 (complrev_noindelsearch)
	19	BM48-69.fa	productive	Musmus IGHV1-34*01 F	1129	88.19	254/288 nt	Musmus IGHJ4*01 F	234	92.59	50/54 nt	Musmus IGHD2-13*01 F	1	8	8	12	8.8.12	[25.17.38.11]	CAREGTVPYAMDYW	in-frame	-				gtccactgaattgtaatacgactccctatagggcgaattgaatttagcggccgcgaattcgcccttaggcctggggcttcagtgaagatgtcctgcaaggtttctggctacacattcactgactactacatgcactgggtgaagcagagccatggaaagagccttgagtggattggatatatttatcctaacaatggtggtaatggctacaaccagaagttcaagggcaaggccacattgactgtagacaagtcctccagcacagcctacatggagctccgcagcctgacatctgaggactctgcagtctattactgtgcaagagaggggactgtcccctatgctatggactactggggtcaaggaacctcagtcaccgtctcctcaggtaagaatggc…	0	0	1001	3 (complrev_noindelsearch)

[truncated: 14 more sheets: 5B S9B S9C BM 49_1, 5B S9B S9C BM 49_2, 5B S9B S9C BM 50, 5B S9B S9C BM 51 1, 5B S9B S9C BM 51 2, 5B S9B S9C BM ctrl1, 5B S9B S9C BM ctrl2, 5B S9B S9C sp48, 5B S9B S9C sp49, 5B S9B S9C sp50, 5B S9B S9C sp51, 5B S9B S9C sp ctrl1, 5B S9B S9C sp ctrl 2, parameters]
